# Supplementary material for: Unveiling the mechanisms driving the rapid growth of Malania oleifera seedlings, a high-value root hemiparasitic plant
Source: Front Plant Sci. 2025 Jul 17;16:1589651. doi: 10.3389/fpls.2025.1589651 (PMC12310656; doi:10.3389/fpls.2025.1589651)
Supplement: Supplementary file 2 [file Table1.xlsx]

## Sheet: Table S1
Table S1 Quality of Malania oleifera haustorium and root sequencing transcriptome data
Sample	Raw Reads	Bases (bp)	GC (%)	Q20 (%)	Q30 (%)	Clean reads	Mapped on reference	Unmapped	Multi-mapped
S1N-H01	46467176	7016543576	45.91	98.28	94.78	45929332	44716446 (97.36%)	1212525	1197046
S1N-H02	94223730	14227783230	45.69	98.36	95.03	93135690	89871345 (96.50%)	3259582	2618681
S1N-H03	42162408	6366523608	45.33	98.26	94.77	41650340	39011428 (93.66%)	2640748	1180593
S1N-R04	44024014	6647626114	46.22	98.15	94.59	43427112	42325591 (97.46%)	1103088	1465405
S1N-R05	44676606	6746167506	45.77	98.18	94.66	44061420	42874151 (97.31%)	1185196	1457129
S1N-R06	43831118	6618498818	45.63	98.22	94.76	43260274	41544049 (96.03%)	1717483	1364428
S1H-H01	42753368	6455758568	45.35	98.19	94.57	42215688	39539437 (93.66%)	2676490	985853
S1H-H02	46718062	7054427362	45.87	98.21	94.65	46174016	43597829 (94.42%)	2576529	2860741
S1H-H02	48594458	7337763158	45.43	98.25	94.71	48029026	46645991 (97.12%)	1383242	1265626
S1H-R04	43789018	6612141718	45.45	98.29	94.9	43246484	41810664 (96.68%)	1435782	1146741
S1H-R05	43094440	6507260440	45.69	98.3	94.94	42578524	40992481 (96.28%)	1583839	1288074
S1H-R06	44501894	6719785994	43.39	98.05	94.28	43895790	32289423 (73.56%)	11605932	943570
