# Supplementary material for: Unveiling the mechanisms driving the rapid growth of Malania oleifera seedlings, a high-value root hemiparasitic plant
Source: Front Plant Sci. 2025 Jul 17;16:1589651. doi: 10.3389/fpls.2025.1589651 (PMC12310656; doi:10.3389/fpls.2025.1589651)
Supplement: Supplementary file 3 [file Table2.xlsx]

## Sheet: Sheet1
Table S2 Analysis of correlation of gene expression levels between biological replicates
Sample	S1N-H01	S1N-H02	S1N-H03	S1N-R04	S1N-R05	S1N-R06	S1H-H01	S1H-H02	S1H-H03	S1H-R04	S1H-R05	S1H-R06
S1N-H01	1	0.90689	0.768509	0.64683	0.652443	0.622355	0.819475	0.733697	0.776896	0.649411	0.677707	0.699871
S1N-H02	0.90689	1	0.92688	0.767704	0.814563	0.768369	0.923254	0.841131	0.866559	0.829073	0.853854	0.865703
S1N-H03	0.768509	0.92688	1	0.870996	0.916694	0.89263	0.891792	0.811971	0.829491	0.846648	0.878339	0.872965
S1N-R04	0.64683	0.767704	0.870996	1	0.967755	0.962174	0.691498	0.608346	0.641155	0.75615	0.789314	0.759398
S1N-R05	0.652443	0.814563	0.916694	0.967755	1	0.974872	0.745546	0.668438	0.693911	0.831247	0.865323	0.840737
S1N-R06	0.622355	0.768369	0.89263	0.962174	0.974872	1	0.700388	0.632249	0.648768	0.792856	0.814246	0.783776
S1H-H01	0.819475	0.923254	0.891792	0.691498	0.745546	0.700388	1	0.920178	0.960694	0.812668	0.851736	0.873022
S1H-H02	0.733697	0.841131	0.811971	0.608346	0.668438	0.632249	0.920178	1	0.894818	0.722394	0.758195	0.766295
S1H-H03	0.776896	0.866559	0.829491	0.641155	0.693911	0.648768	0.960694	0.894818	1	0.778313	0.813606	0.84235
S1H-R04	0.649411	0.829073	0.846648	0.75615	0.831247	0.792856	0.812668	0.722394	0.778313	1	0.980923	0.970266
S1H-R05	0.677707	0.853854	0.878339	0.789314	0.865323	0.814246	0.851736	0.758195	0.813606	0.980923	1	0.989026
S1H-R06	0.699871	0.865703	0.872965	0.759398	0.840737	0.783776	0.873022	0.766295	0.84235	0.970266	0.989026	1
