# Supplementary material for: Unveiling the mechanisms driving the rapid growth of Malania oleifera seedlings, a high-value root hemiparasitic plant
Source: Front Plant Sci. 2025 Jul 17;16:1589651. doi: 10.3389/fpls.2025.1589651 (PMC12310656; doi:10.3389/fpls.2025.1589651)
Supplement: Supplementary file 4 [file Table3.xlsx]

## Sheet: S1N_H vs S1H_H.UP
Table S3 The functional analysis following GO annotation (Up-regulated genes enrichment analysis for S1N_H vs S1H_H)
Category	GO.ID	Term	list	Total	Pvalue	FDR
BP	GO:0080140	regulation of jasmonic acid metabolic process	20	25	2.36458e-26	1.88457e-23
BP	GO:0080141	regulation of jasmonic acid biosynthetic process	20	25	2.36458e-26	1.88457e-23
BP	GO:0080142	regulation of salicylic acid biosynthetic process	20	26	9.95921e-26	5.29166e-23
BP	GO:0010193	response to ozone	24	47	3.17043e-24	1.26342e-21
BP	GO:0009697	salicylic acid biosynthetic process	20	30	1.15991e-23	3.6978e-21
CC	GO:0005615	extracellular space	28	91	1.39668e-22	2.41626e-20
BP	GO:0042304	regulation of fatty acid biosynthetic process	20	33	2.03175e-22	5.39767e-20
BP	GO:0009695	jasmonic acid biosynthetic process	22	43	2.56847e-22	5.84878e-20
BP	GO:0017000	antibiotic biosynthetic process	20	35	1.08764e-21	1.92633e-19
BP	GO:0019217	regulation of fatty acid metabolic process	20	35	1.08764e-21	1.92633e-19
BP	GO:0009694	jasmonic acid metabolic process	22	48	5.80152e-21	9.24763e-19
BP	GO:0046189	phenol-containing compound biosynthetic process	20	40	4.00392e-20	5.80205e-18
BP	GO:0042493	response to drug	55	438	2.68912e-19	3.57204e-17
BP	GO:1901700	response to oxygen-containing compound	100	1292	2.95602e-19	3.62454e-17
BP	GO:0010337	regulation of salicylic acid metabolic process	20	45	7.98604e-19	9.09268e-17
BP	GO:0009863	salicylic acid mediated signaling pathway	22	66	2.31507e-17	2.46015e-15
BP	GO:0046885	regulation of hormone biosynthetic process	20	52	2.60077e-17	2.59102e-15
BP	GO:0009696	salicylic acid metabolic process	20	55	9.57145e-17	8.62283e-15
BP	GO:0071446	cellular response to salicylic acid stimulus	22	70	9.73719e-17	8.62283e-15
BP	GO:0046890	regulation of lipid biosynthetic process	20	58	3.21426e-16	2.6966e-14
BP	GO:0009867	jasmonic acid mediated signaling pathway	25	104	8.70621e-16	6.93885e-14
BP	GO:0051707	response to other organism	73	864	1.13771e-15	8.63575e-14
BP	GO:0009753	response to jasmonic acid	33	196	1.50527e-15	1.09064e-13
BP	GO:0043207	response to external biotic stimulus	73	870	1.65239e-15	1.14518e-13
BP	GO:0009607	response to biotic stimulus	73	874	2.11459e-15	1.40444e-13
BP	GO:0071395	cellular response to jasmonic acid stimulus	25	109	2.85979e-15	1.8234e-13
BP	GO:0071236	cellular response to antibiotic	22	81	3.08575e-15	1.8918e-13
BP	GO:0042537	benzene-containing compound metabolic process	20	65	4.03987e-15	2.38502e-13
BP	GO:0000302	response to reactive oxygen species	29	155	4.97015e-15	2.82943e-13
BP	GO:0010942	positive regulation of cell death	20	68	1.07469e-14	5.71021e-13
BP	GO:0018958	phenol-containing compound metabolic process	20	68	1.07469e-14	5.71021e-13
BP	GO:0010200	response to chitin	24	108	2.25115e-14	1.13709e-12
BP	GO:0009751	response to salicylic acid	28	152	2.28273e-14	1.13709e-12
BP	GO:0044419	interspecies interaction between organisms	73	920	3.20052e-14	1.54595e-12
BP	GO:0001101	response to acid chemical	76	988	4.2024e-14	1.97018e-12
BP	GO:0019216	regulation of lipid metabolic process	20	73	4.87828e-14	2.22171e-12
BP	GO:0032350	regulation of hormone metabolic process	20	75	8.61104e-14	3.81278e-12
BP	GO:0016999	antibiotic metabolic process	22	99	2.84411e-13	1.22528e-11
BP	GO:0010565	regulation of cellular ketone metabolic process	21	90	3.60749e-13	1.51325e-11
BP	GO:0010033	response to organic substance	100	1597	6.45591e-13	2.63865e-11
BP	GO:0042446	hormone biosynthetic process	29	188	8.88747e-13	3.54166e-11
BP	GO:0042445	hormone metabolic process	34	264	1.78884e-12	6.95465e-11
BP	GO:0035690	cellular response to drug	22	109	2.28025e-12	8.65408e-11
BP	GO:0098542	defense response to other organism	57	670	2.4908e-12	9.23334e-11
BP	GO:0009605	response to external stimulus	80	1165	3.4781e-12	1.26002e-10
BP	GO:0062012	regulation of small molecule metabolic process	21	103	5.97722e-12	2.11726e-10
BP	GO:0010817	regulation of hormone levels	39	358	7.83446e-12	2.71481e-10
BP	GO:0046677	response to antibiotic	31	238	1.36732e-11	4.63724e-10
BP	GO:0042221	response to chemical	120	2200	1.60912e-11	5.34362e-10
BP	GO:0006952	defense response	61	784	1.70702e-11	5.55304e-10
CC	GO:0005576	extracellular region	36	376	2.49631e-11	2.15931e-09
BP	GO:0006633	fatty acid biosynthetic process	20	101	3.41485e-11	1.08865e-09
BP	GO:0014070	response to organic cyclic compound	37	349	6.3645e-11	1.98922e-09
BP	GO:0042180	cellular ketone metabolic process	21	117	7.70746e-11	2.36263e-09
BP	GO:0010941	regulation of cell death	22	141	4.55616e-10	1.37029e-08
BP	GO:1901617	organic hydroxy compound biosynthetic process	22	143	6.01872e-10	1.77664e-08
BP	GO:0010035	response to inorganic substance	56	750	6.80389e-10	1.97189e-08
BP	GO:0032870	cellular response to hormone stimulus	49	610	8.51386e-10	2.42341e-08
BP	GO:0071229	cellular response to acid chemical	39	420	9.79029e-10	2.73785e-08
BP	GO:0051704	multi-organism process	74	1164	1.15529e-09	3.17504e-08
BP	GO:0009889	regulation of biosynthetic process	90	1558	1.40151e-09	3.78645e-08
BP	GO:0009755	hormone-mediated signaling pathway	45	543	1.74457e-09	4.63473e-08
BP	GO:0006950	response to stress	116	2248	1.81967e-09	4.75502e-08
BP	GO:0008219	cell death	27	225	1.98323e-09	5.09883e-08
BP	GO:0006979	response to oxidative stress	32	307	2.14371e-09	5.42394e-08
BP	GO:0009617	response to bacterium	38	418	2.9967e-09	7.46365e-08
BP	GO:0009725	response to hormone	77	1268	3.95055e-09	9.68797e-08
BP	GO:0071407	cellular response to organic cyclic compound	24	187	4.26544e-09	1.03017e-07
BP	GO:0050896	response to stimulus	172	3949	6.53557e-09	1.55488e-07
BP	GO:0031326	regulation of cellular biosynthetic process	87	1530	6.72134e-09	1.57556e-07
BP	GO:0071495	cellular response to endogenous stimulus	49	650	7.19183e-09	1.66142e-07
BP	GO:0010243	response to organonitrogen compound	26	227	1.08284e-08	2.46578e-07
BP	GO:0009719	response to endogenous stimulus	77	1303	1.35696e-08	3.04647e-07
BP	GO:1901698	response to nitrogen compound	32	336	1.97003e-08	4.36143e-07
BP	GO:0019438	aromatic compound biosynthetic process	101	1929	2.0135e-08	4.39661e-07
BP	GO:0006631	fatty acid metabolic process	22	181	5.27764e-08	1.13683e-06
BP	GO:1901362	organic cyclic compound biosynthetic process	102	1995	5.92347e-08	1.25182e-06
BP	GO:0017144	drug metabolic process	29	298	5.96852e-08	1.25182e-06
BP	GO:1901615	organic hydroxy compound metabolic process	26	247	6.23906e-08	1.29157e-06
CC	GO:0009505	plant-type cell wall	22	219	1.04776e-07	6.04208e-06
BP	GO:0065008	regulation of biological quality	58	919	1.56349e-07	3.19514e-06
BP	GO:0072330	monocarboxylic acid biosynthetic process	23	210	1.81602e-07	3.66422e-06
BP	GO:0071310	cellular response to organic substance	52	790	2.13031e-07	4.24465e-06
BP	GO:1901701	cellular response to oxygen-containing compound	41	556	2.66898e-07	5.25229e-06
BP	GO:0042742	defense response to bacterium	30	339	2.87535e-07	5.58941e-06
BP	GO:0080090	regulation of primary metabolic process	90	1776	8.59509e-07	1.65067e-05
MF	GO:0140110	transcription regulator activity	56	972	1.26811e-06	0.000315978
MF	GO:0003700	DNA-binding transcription factor activity	53	903	1.51186e-06	0.000315978
BP	GO:0031323	regulation of cellular metabolic process	92	1872	2.43917e-06	4.62861e-05
BP	GO:0009620	response to fungus	25	280	2.5386e-06	4.76062e-05
CC	GO:0005618	cell wall	31	481	5.67037e-06	0.000204697
CC	GO:0030312	external encapsulating structure	31	482	5.91611e-06	0.000204697
BP	GO:0070887	cellular response to chemical stimulus	56	997	1.07525e-05	0.000199296
BP	GO:0009611	response to wounding	19	196	1.32856e-05	0.000243416
BP	GO:0009690	cytokinin metabolic process	7	29	2.52414e-05	0.000457213
BP	GO:0050832	defense response to fungus	20	230	3.87627e-05	0.000694244
BP	GO:0008610	lipid biosynthetic process	26	350	4.30028e-05	0.000761628
CC	GO:0071944	cell periphery	88	2242	5.39184e-05	0.00155465
BP	GO:0019222	regulation of metabolic process	95	2108	6.48574e-05	0.00112488
BP	GO:0010154	fruit development	35	555	6.49239e-05	0.00112488
BP	GO:0048316	seed development	34	534	6.88756e-05	0.00118051
MF	GO:0001067	regulatory region nucleic acid binding	22	292	8.06149e-05	0.00998785
BP	GO:0016143	S-glycoside metabolic process	9	59	8.74513e-05	0.00145206
BP	GO:0019757	glycosinolate metabolic process	9	59	8.74513e-05	0.00145206
BP	GO:0019760	glucosinolate metabolic process	9	59	8.74513e-05	0.00145206
MF	GO:0001653	peptide receptor activity	4	9	9.55775e-05	0.00998785
BP	GO:0048522	positive regulation of cellular process	48	876	9.65561e-05	0.00158671
BP	GO:0010167	response to nitrate	5	16	0.000100251	0.00163062
BP	GO:0009791	post-embryonic development	62	1245	0.000133388	0.00214767
BP	GO:0016053	organic acid biosynthetic process	26	376	0.000140993	0.00222517
BP	GO:0046394	carboxylic acid biosynthetic process	26	376	0.000140993	0.00222517
BP	GO:0010087	phloem or xylem histogenesis	11	93	0.000158754	0.00248091
BP	GO:0044283	small molecule biosynthetic process	30	475	0.000217771	0.00337017
BP	GO:0030104	water homeostasis	5	19	0.000246832	0.00378317
BP	GO:0032502	developmental process	106	2499	0.000249945	0.00379441
BP	GO:0006082	organic acid metabolic process	40	716	0.000267263	0.00395544
BP	GO:0043436	oxoacid metabolic process	40	716	0.000267263	0.00395544
BP	GO:0006629	lipid metabolic process	34	573	0.000267997	0.00395544
MF	GO:0034722	gamma-glutamyl-peptidase activity	3	5	0.000270685	0.0226293
BP	GO:0023052	signaling	58	1173	0.00028086	0.00410726
BP	GO:0007165	signal transduction	57	1148	0.000288084	0.00417459
BP	GO:0048856	anatomical structure development	101	2364	0.000294683	0.00421509
BP	GO:0010470	regulation of gastrulation	3	5	0.000298811	0.00421509
BP	GO:1903224	regulation of endodermal cell differentiation	3	5	0.000298811	0.00421509
BP	GO:0032787	monocarboxylic acid metabolic process	25	373	0.000306769	0.00428938
BP	GO:0015706	nitrate transport	5	20	0.000320666	0.0044447
BP	GO:0055065	metal ion homeostasis	12	120	0.000397848	0.00546698
BP	GO:1903506	regulation of nucleic acid-templated transcription	63	1325	0.000429474	0.00580154
BP	GO:2001141	regulation of RNA biosynthetic process	63	1325	0.000429474	0.00580154
BP	GO:0007154	cell communication	63	1326	0.000438414	0.00587253
BP	GO:0015698	inorganic anion transport	9	74	0.0005084	0.00675324
BP	GO:0009414	response to water deprivation	21	302	0.000578474	0.00762056
BP	GO:0044255	cellular lipid metabolic process	31	527	0.000586912	0.00766834
BP	GO:0006820	anion transport	19	262	0.000634058	0.00821698
CC	GO:0048226	Casparian strip	3	7	0.000635274	0.0157003
BP	GO:0009415	response to water	21	305	0.00065823	0.00846144
BP	GO:0044281	small molecule metabolic process	50	1003	0.000666985	0.0085054
BP	GO:0009058	biosynthetic process	123	3069	0.000691677	0.00875026
BP	GO:0051865	protein autoubiquitination	6	35	0.000711504	0.00893021
BP	GO:0048731	system development	71	1573	0.00077762	0.0096838
BP	GO:0065007	biological regulation	148	3845	0.000792934	0.00979796
BP	GO:0046916	cellular transition metal ion homeostasis	7	49	0.000808767	0.00991673

## Sheet: S1N_H vs S1H_H.DOWN
Table S3 The functional analysis following GO annotation (Down-regulated genes enrichment analysis for S1N_H vs S1H_H)
Category	GO.ID	Term	list	Total	Pvalue	FDR
CC	GO:0071944	cell periphery	99	2242	3.51697e-14	4.53689e-12
CC	GO:0005618	cell wall	37	481	2.08337e-11	9.52375e-10
CC	GO:0030312	external encapsulating structure	37	482	2.21483e-11	9.52375e-10
BP	GO:0042547	cell wall modification involved in multidimensional cell growth	5	10	1.21665e-06	0.0015634
MF	GO:0004497	monooxygenase activity	12	119	8.8585e-06	0.000971079
BP	GO:0044550	secondary metabolite biosynthetic process	15	179	1.05177e-05	0.00675133
MF	GO:0016709	oxidoreductase activity, acting on paired donors, with incorporation or reduction of molecular oxygen, NAD(P)H as one donor, and incorporation of one atom of oxygen	10	83	1.05179e-05	0.000971079
MF	GO:0046527	glucosyltransferase activity	13	142	1.07855e-05	0.000971079
MF	GO:0016758	transferase activity, transferring hexosyl groups	17	235	1.14245e-05	0.000971079
BP	GO:0009831	plant-type cell wall modification involved in multidimensional cell growth	4	8	1.57619e-05	0.00675133
BP	GO:0019748	secondary metabolic process	18	269	3.06976e-05	0.0098616
BP	GO:0071554	cell wall organization or biogenesis	19	308	5.62312e-05	0.0137259
MF	GO:0016757	transferase activity, transferring glycosyl groups	17	271	7.12179e-05	0.00484282

## Sheet: S1N_R vs S1H_R.UP
Table S3 The functional analysis following GO annotation (Up-regulated genes enrichment analysis for S1N_R vs S1H_R)
Category	GO.ID	Term	list	Total	Pvalue	FDR
BP	GO:0010200	response to chitin	24	108	2.65646e-17	3.70842e-14
BP	GO:0010243	response to organonitrogen compound	27	227	2.71025e-12	1.89175e-09
MF	GO:0140110	transcription regulator activity	58	972	1.17978e-11	4.17642e-09
BP	GO:1901700	response to oxygen-containing compound	68	1292	2.53601e-11	1.11648e-08
BP	GO:0042493	response to drug	36	438	3.19907e-11	1.11648e-08
MF	GO:0003700	DNA-binding transcription factor activity	54	903	7.44957e-11	1.31857e-08
BP	GO:1901698	response to nitrogen compound	30	336	2.33031e-10	6.50622e-08
BP	GO:0006952	defense response	46	784	3.90705e-09	9.09039e-07
BP	GO:0042221	response to chemical	88	2200	2.22003e-08	4.42738e-06
BP	GO:0051707	response to other organism	47	864	2.83983e-08	4.95551e-06
BP	GO:0043207	response to external biotic stimulus	47	870	3.52354e-08	5.46541e-06
BP	GO:0009607	response to biotic stimulus	47	874	4.06303e-08	5.67199e-06
BP	GO:0010033	response to organic substance	69	1597	9.5237e-08	1.20864e-05
BP	GO:0006950	response to stress	87	2248	1.44053e-07	1.67581e-05
BP	GO:1903506	regulation of nucleic acid-templated transcription	60	1325	1.8738e-07	1.80616e-05
BP	GO:2001141	regulation of RNA biosynthetic process	60	1325	1.8738e-07	1.80616e-05
BP	GO:0044419	interspecies interaction between organisms	47	920	1.94071e-07	1.80616e-05
BP	GO:0050896	response to stimulus	129	3949	3.18454e-07	2.77851e-05
BP	GO:0097659	nucleic acid-templated transcription	61	1382	3.55784e-07	2.92161e-05
BP	GO:0032774	RNA biosynthetic process	61	1390	4.36852e-07	3.38569e-05
BP	GO:0009605	response to external stimulus	54	1165	4.60803e-07	3.38569e-05
BP	GO:0009611	response to wounding	18	196	7.72045e-07	5.31103e-05
BP	GO:0098542	defense response to other organism	37	670	7.98938e-07	5.31103e-05
BP	GO:0051252	regulation of RNA metabolic process	60	1398	1.22059e-06	7.74518e-05
BP	GO:0001101	response to acid chemical	47	988	1.55442e-06	9.43465e-05
BP	GO:0010556	regulation of macromolecule biosynthetic process	61	1460	2.39784e-06	0.000139474
BP	GO:0009620	response to fungus	21	280	2.55444e-06	0.00014264
BP	GO:0006355	regulation of transcription, DNA-templated	56	1302	2.9939e-06	0.000160749
BP	GO:0009889	regulation of biosynthetic process	63	1558	4.673e-06	0.000241611
BP	GO:0006351	transcription, DNA-templated	57	1360	5.36387e-06	0.000258715
BP	GO:0031326	regulation of cellular biosynthetic process	62	1530	5.37446e-06	0.000258715
BP	GO:0019219	regulation of nucleobase-containing compound metabolic process	60	1466	5.93173e-06	0.000276023
CC	GO:0009535	chloroplast thylakoid membrane	15	176	6.54803e-06	0.000508149
CC	GO:0055035	plastid thylakoid membrane	15	180	8.61629e-06	0.000508149
BP	GO:0018130	heterocycle biosynthetic process	70	1844	1.05926e-05	0.00047701
BP	GO:0009753	response to jasmonic acid	16	196	1.47498e-05	0.000643458
CC	GO:0009534	chloroplast thylakoid	17	238	1.67695e-05	0.000508149
CC	GO:0031976	plastid thylakoid	17	240	1.8699e-05	0.000508149
CC	GO:0042651	thylakoid membrane	15	192	1.8734e-05	0.000508149
CC	GO:0034357	photosynthetic membrane	15	193	1.99274e-05	0.000508149
BP	GO:2000112	regulation of cellular macromolecule biosynthetic process	57	1424	2.19494e-05	0.000928526
BP	GO:0019438	aromatic compound biosynthetic process	71	1929	2.64708e-05	0.00108686
BP	GO:0051704	multi-organism process	49	1164	2.73102e-05	0.00108929
BP	GO:0051171	regulation of nitrogen compound metabolic process	65	1718	2.90412e-05	0.00109635
BP	GO:0050832	defense response to fungus	17	230	2.9058e-05	0.00109635
MF	GO:0003677	DNA binding	37	784	4.23032e-05	0.00499178
BP	GO:0080090	regulation of primary metabolic process	66	1776	4.38781e-05	0.00159625
BP	GO:1901362	organic cyclic compound biosynthetic process	72	1995	4.45943e-05	0.00159625
CC	GO:0010287	plastoglobule	7	45	4.7854e-05	0.00104595
BP	GO:0034654	nucleobase-containing compound biosynthetic process	63	1685	5.93441e-05	0.00207111
BP	GO:0031323	regulation of cellular metabolic process	68	1872	6.6801e-05	0.00227449
BP	GO:0009700	indole phytoalexin biosynthetic process	4	11	8.71156e-05	0.00270252
BP	GO:0010120	camalexin biosynthetic process	4	11	8.71156e-05	0.00270252
BP	GO:0046217	indole phytoalexin metabolic process	4	11	8.71156e-05	0.00270252
BP	GO:0052317	camalexin metabolic process	4	11	8.71156e-05	0.00270252
MF	GO:0031409	pigment binding	4	11	9.46814e-05	0.00725638
MF	GO:0043565	sequence-specific DNA binding	25	460	0.000102491	0.00725638
BP	GO:1901701	cellular response to oxygen-containing compound	28	556	0.00010683	0.00324205
CC	GO:0009579	thylakoid	18	305	0.00011763	0.00224968
BP	GO:0009768	photosynthesis, light harvesting in photosystem I	4	12	0.000128266	0.00365427
BP	GO:0052314	phytoalexin metabolic process	4	12	0.000128266	0.00365427
BP	GO:0052315	phytoalexin biosynthetic process	4	12	0.000128266	0.00365427
BP	GO:0001666	response to hypoxia	8	65	0.000133145	0.00371741
MF	GO:0034722	gamma-glutamyl-peptidase activity	3	5	0.000133237	0.007861
BP	GO:0071229	cellular response to acid chemical	23	420	0.000136672	0.00374106
BP	GO:0010468	regulation of gene expression	60	1632	0.000156987	0.0042145
BP	GO:0060255	regulation of macromolecule metabolic process	67	1894	0.000178794	0.00465882
BP	GO:0009403	toxin biosynthetic process	4	13	0.000181862	0.00465882
BP	GO:0009637	response to blue light	8	68	0.00018355	0.00465882
CC	GO:0009521	photosystem	3	6	0.00019556	0.00332451
MF	GO:0001067	regulatory region nucleic acid binding	18	292	0.000225428	0.0114002
MF	GO:0016168	chlorophyll binding	4	14	0.000271324	0.0120061
BP	GO:0009628	response to abiotic stimulus	56	1525	0.000293533	0.00731736
BP	GO:0044271	cellular nitrogen compound biosynthetic process	71	2084	0.00033975	0.00832089
BP	GO:0009404	toxin metabolic process	6	41	0.000361424	0.00869911
BP	GO:2000022	regulation of jasmonic acid mediated signaling pathway	5	27	0.000367701	0.00870017
BP	GO:0010218	response to far red light	6	42	0.000413479	0.00962028
BP	GO:0016143	S-glycoside metabolic process	7	59	0.000442345	0.00980181
BP	GO:0019757	glycosinolate metabolic process	7	59	0.000442345	0.00980181
BP	GO:0019760	glucosinolate metabolic process	7	59	0.000442345	0.00980181
BP	GO:0090693	plant organ senescence	10	118	0.000455569	0.00993711
CC	GO:0009503	thylakoid light-harvesting complex	2	2	0.00047476	0.00605319
CC	GO:0009517	PSII associated light-harvesting complex II	2	2	0.00047476	0.00605319
CC	GO:0030076	light-harvesting complex	2	2	0.00047476	0.00605319

## Sheet: S1N_R vs S1H_R.DOWN
Table S3 The functional analysis following GO annotation (Down-regulated genes enrichment analysis for S1N_R vs S1H_R)
Category	GO.ID	Term	list	Total	Pvalue	FDR
CC	GO:0071944	cell periphery	117	2242	1.07351e-10	2.05039e-08
CC	GO:0005618	cell wall	40	481	6.74284e-09	4.55586e-07
CC	GO:0030312	external encapsulating structure	40	482	7.15581e-09	4.55586e-07
MF	GO:0016491	oxidoreductase activity	44	624	6.27531e-07	0.000318786
BP	GO:0016134	saponin metabolic process	4	4	1.08376e-06	0.000976469
BP	GO:0016135	saponin biosynthetic process	4	4	1.08376e-06	0.000976469
MF	GO:0016758	transferase activity, transferring hexosyl groups	23	235	2.11475e-06	0.000537147
MF	GO:0046527	glucosyltransferase activity	17	142	3.22204e-06	0.000545599
MF	GO:0016757	transferase activity, transferring glycosyl groups	24	271	7.29846e-06	0.000687446
MF	GO:0080043	quercetin 3-O-glucosyltransferase activity	12	79	8.11945e-06	0.000687446
MF	GO:0080044	quercetin 7-O-glucosyltransferase activity	12	79	8.11945e-06	0.000687446
BP	GO:0055114	oxidation-reduction process	46	740	1.13825e-05	0.00552372
BP	GO:0042594	response to starvation	15	127	1.41905e-05	0.00552372
BP	GO:0006833	water transport	8	37	1.88742e-05	0.00552372
BP	GO:0042044	fluid transport	8	37	1.88742e-05	0.00552372
BP	GO:0009267	cellular response to starvation	14	116	2.14573e-05	0.00552372
MF	GO:0004497	monooxygenase activity	14	119	2.95665e-05	0.00214568
BP	GO:0016036	cellular response to phosphate starvation	9	51	3.21353e-05	0.00685616
BP	GO:0016137	glycoside metabolic process	6	21	3.96989e-05	0.00685616
BP	GO:0055088	lipid homeostasis	8	41	4.17288e-05	0.00685616
BP	GO:0031669	cellular response to nutrient levels	15	139	4.18522e-05	0.00685616
MF	GO:0016705	oxidoreductase activity, acting on paired donors, with incorporation or reduction of molecular oxygen	16	157	4.85661e-05	0.00276047
MF	GO:0005372	water transmembrane transporter activity	6	22	5.43399e-05	0.00276047
MF	GO:0015250	water channel activity	6	22	5.43399e-05	0.00276047
BP	GO:1901617	organic hydroxy compound biosynthetic process	15	143	5.83166e-05	0.00787417
BP	GO:0051554	flavonol metabolic process	4	8	6.8401e-05	0.00787417
BP	GO:0051555	flavonol biosynthetic process	4	8	6.8401e-05	0.00787417
BP	GO:0016132	brassinosteroid biosynthetic process	6	23	6.99149e-05	0.00787417
BP	GO:0120178	steroid hormone biosynthetic process	6	23	6.99149e-05	0.00787417
BP	GO:0016051	carbohydrate biosynthetic process	17	181	7.75408e-05	0.00821932
BP	GO:0046148	pigment biosynthetic process	12	101	9.72219e-05	0.00921987
MF	GO:0022857	transmembrane transporter activity	37	599	0.000103767	0.00479213
BP	GO:0010268	brassinosteroid homeostasis	6	25	0.000116126	0.00921987
BP	GO:0016129	phytosteroid biosynthetic process	6	25	0.000116126	0.00921987
BP	GO:0006722	triterpenoid metabolic process	4	9	0.000119984	0.00921987
BP	GO:0051552	flavone metabolic process	4	9	0.000119984	0.00921987
BP	GO:0051553	flavone biosynthetic process	4	9	0.000119984	0.00921987
BP	GO:0031667	response to nutrient levels	16	170	0.000122795	0.00921987
BP	GO:0009813	flavonoid biosynthetic process	9	61	0.000137891	0.00993919
MF	GO:0015318	inorganic molecular entity transmembrane transporter activity	27	387	0.000139404	0.00590145
BP	GO:0071554	cell wall organization or biogenesis	23	308	0.000161306	0.0111797
MF	GO:0008194	UDP-glycosyltransferase activity	15	157	0.000173947	0.0067973
BP	GO:0016131	brassinosteroid metabolic process	6	27	0.000183773	0.0122651
MF	GO:0035251	UDP-glucosyltransferase activity	12	108	0.00019132	0.00694219
