# Supplementary material for: Unveiling the mechanisms driving the rapid growth of Malania oleifera seedlings, a high-value root hemiparasitic plant
Source: Front Plant Sci. 2025 Jul 17;16:1589651. doi: 10.3389/fpls.2025.1589651 (PMC12310656; doi:10.3389/fpls.2025.1589651)
Supplement: Supplementary file 5 [file Table4.xlsx]

## Sheet: GO_enrichment
Table S4 GO and KEGG enrichment analyses for S1N_R vs S1N_H
Category	GO.ID	Term	Pvalue	FDR
CC	GO:0071944	cell periphery	1.93523e-20	4.87678e-18
CC	GO:0005618	cell wall	7.62673e-16	7.31683e-14
CC	GO:0030312	external encapsulating structure	8.71051e-16	7.31683e-14
MF	GO:0003700	DNA-binding transcription factor activity	1.01068e-14	6.82206e-12
BP	GO:0010200	response to chitin	2.74005e-14	7.33237e-11
MF	GO:0140110	transcription regulator activity	8.87152e-13	2.99414e-10
BP	GO:1901700	response to oxygen-containing compound	8.12429e-11	1.08703e-07
CC	GO:0005886	plasma membrane	1.38304e-09	8.38109e-08
BP	GO:0001101	response to acid chemical	1.49329e-09	1.33201e-06
CC	GO:0009505	plant-type cell wall	1.66291e-09	8.38109e-08
BP	GO:0019748	secondary metabolic process	2.97412e-09	1.98969e-06
BP	GO:0099402	plant organ development	6.34739e-09	3.39713e-06
BP	GO:0050896	response to stimulus	1.37419e-08	6.12889e-06
BP	GO:0071554	cell wall organization or biogenesis	2.16525e-08	7.36946e-06
BP	GO:0009834	plant-type secondary cell wall biogenesis	2.20313e-08	7.36946e-06
BP	GO:0010033	response to organic substance	2.94909e-08	8.76864e-06
BP	GO:0071669	plant-type cell wall organization or biogenesis	3.34506e-08	8.95138e-06
BP	GO:0010243	response to organonitrogen compound	1.1158e-07	2.53021e-05
BP	GO:0010087	phloem or xylem histogenesis	1.13462e-07	2.53021e-05
MF	GO:0016705	oxidoreductase activity, acting on paired donors, with incorporation or reduction of molecular oxygen	1.62138e-07	3.64811e-05
BP	GO:0042445	hormone metabolic process	2.27507e-07	4.68315e-05
BP	GO:0009725	response to hormone	3.57888e-07	6.84078e-05
BP	GO:0006811	ion transport	4.04273e-07	7.21222e-05
BP	GO:0010817	regulation of hormone levels	7.50923e-07	0.000125592
BP	GO:0042493	response to drug	8.82804e-07	0.000138964
BP	GO:0065008	regulation of biological quality	1.06178e-06	0.000157851
BP	GO:0006952	defense response	1.12518e-06	0.000158473
BP	GO:0009719	response to endogenous stimulus	1.2089e-06	0.000161751
BP	GO:0072348	sulfur compound transport	1.28469e-06	0.000163707
BP	GO:0009832	plant-type cell wall biogenesis	1.44855e-06	0.000176196
MF	GO:0046527	glucosyltransferase activity	1.51667e-06	0.000255939
BP	GO:0032502	developmental process	1.74498e-06	0.000203024
BP	GO:0042446	hormone biosynthetic process	2.17231e-06	0.000240048
BP	GO:0009753	response to jasmonic acid	2.2426e-06	0.000240048
BP	GO:0048856	anatomical structure development	3.50552e-06	0.000360799
MF	GO:1901682	sulfur compound transmembrane transporter activity	3.99314e-06	0.000539074
BP	GO:0048364	root development	4.03008e-06	0.000376055
BP	GO:0048878	chemical homeostasis	4.1737e-06	0.000376055
BP	GO:0016143	S-glycoside metabolic process	4.3564e-06	0.000376055
BP	GO:0019757	glycosinolate metabolic process	4.3564e-06	0.000376055
BP	GO:0019760	glucosinolate metabolic process	4.3564e-06	0.000376055
BP	GO:0022622	root system development	4.72538e-06	0.00039516
BP	GO:1901698	response to nitrogen compound	5.16769e-06	0.000419053
MF	GO:0022857	transmembrane transporter activity	5.95356e-06	0.000669775
BP	GO:0042546	cell wall biogenesis	6.16867e-06	0.000485511
BP	GO:0006820	anion transport	6.55912e-06	0.000501321
BP	GO:0051707	response to other organism	6.74423e-06	0.000501321
BP	GO:0098542	defense response to other organism	6.95877e-06	0.000503289
BP	GO:0042221	response to chemical	7.8268e-06	0.000551172
BP	GO:0043207	response to external biotic stimulus	9.27271e-06	0.000636251
BP	GO:0009607	response to biotic stimulus	1.14262e-05	0.00076441
BP	GO:0006355	regulation of transcription, DNA-templated	1.18649e-05	0.0007744
BP	GO:1903506	regulation of nucleic acid-templated transcription	1.30305e-05	0.000808145
BP	GO:2001141	regulation of RNA biosynthetic process	1.30305e-05	0.000808145
BP	GO:0044550	secondary metabolite biosynthetic process	1.32879e-05	0.000808145
BP	GO:0098656	anion transmembrane transport	1.64715e-05	0.000970735
BP	GO:0048731	system development	1.66868e-05	0.000970735
MF	GO:0008509	anion transmembrane transporter activity	1.9096e-05	0.00165261
BP	GO:2000280	regulation of root development	2.02331e-05	0.001152
MF	GO:0008238	exopeptidase activity	2.16216e-05	0.00165261
MF	GO:0035251	UDP-glucosyltransferase activity	2.20348e-05	0.00165261
BP	GO:0042939	tripeptide transport	2.35563e-05	0.00131326
BP	GO:0034220	ion transmembrane transport	2.54239e-05	0.00136522
BP	GO:0044419	interspecies interaction between organisms	2.55085e-05	0.00136522
BP	GO:0009739	response to gibberellin	2.69912e-05	0.00141624
BP	GO:0009628	response to abiotic stimulus	3.04252e-05	0.00156573
BP	GO:0055085	transmembrane transport	3.73738e-05	0.00188702
MF	GO:0005215	transporter activity	4.14681e-05	0.0027991
BP	GO:0009889	regulation of biosynthetic process	4.70678e-05	0.00233247
BP	GO:0015711	organic anion transport	4.81408e-05	0.00234227
MF	GO:0090448	glucosinolate:proton symporter activity	4.84941e-05	0.00297577
BP	GO:0090449	phloem glucosinolate loading	5.02808e-05	0.00236055
BP	GO:1901349	glucosinolate transport	5.02808e-05	0.00236055
MF	GO:0015318	inorganic molecular entity transmembrane transporter activity	5.3568e-05	0.0030132
BP	GO:0006351	transcription, DNA-templated	5.35758e-05	0.00247187
BP	GO:0097659	nucleic acid-templated transcription	5.54862e-05	0.00251663
BP	GO:0048646	anatomical structure formation involved in morphogenesis	6.23245e-05	0.00277967
BP	GO:0032774	RNA biosynthetic process	7.51018e-05	0.00329463
BP	GO:0031326	regulation of cellular biosynthetic process	8.01262e-05	0.00341983
BP	GO:0009625	response to insect	8.05117e-05	0.00341983
BP	GO:0009685	gibberellin metabolic process	8.762e-05	0.00366361
MF	GO:0043565	sequence-specific DNA binding	8.86481e-05	0.00460288
BP	GO:0009605	response to external stimulus	9.48134e-05	0.0039034
CC	GO:0016020	membrane	9.68792e-05	0.00376476
BP	GO:0051252	regulation of RNA metabolic process	0.000101015	0.00409568
BP	GO:0006949	syncytium formation	0.000104103	0.00415684
CC	GO:0048046	apoplast	0.000104577	0.00376476
BP	GO:0065007	biological regulation	0.00010563	0.00415684
MF	GO:0004497	monooxygenase activity	0.000109216	0.00526577
BP	GO:0009759	indole glucosinolate biosynthetic process	0.000112798	0.00437461
BP	GO:0003013	circulatory system process	0.00012274	0.00469216
MF	GO:0016709	oxidoreductase activity, acting on paired donors, with incorporation or reduction of molecular oxygen, NAD(P)H as one donor, and incorporation of one atom of oxygen	0.000132931	0.00598189
BP	GO:0010556	regulation of macromolecule biosynthetic process	0.000138559	0.00522232
MF	GO:0015075	ion transmembrane transporter activity	0.00015534	0.00655342
BP	GO:0040007	growth	0.000162171	0.00602737
BP	GO:2000112	regulation of cellular macromolecule biosynthetic process	0.000175251	0.00633815
BP	GO:0016101	diterpenoid metabolic process	0.000177639	0.00633815
BP	GO:0042545	cell wall modification	0.000177639	0.00633815
BP	GO:0046864	isoprenoid transport	0.000190297	0.00652866
BP	GO:0046865	terpenoid transport	0.000190297	0.00652866
BP	GO:0080168	abscisic acid transport	0.000190297	0.00652866
MF	GO:0008236	serine-type peptidase activity	0.000192476	0.00683795
MF	GO:0016825	hydrolase activity, acting on acid phosphorus-nitrogen bonds	0.000192476	0.00683795
MF	GO:0017171	serine hydrolase activity	0.000192476	0.00683795
BP	GO:0035672	oligopeptide transmembrane transport	0.00020953	0.0070975
MF	GO:0080043	quercetin 3-O-glucosyltransferase activity	0.000224204	0.00694459
MF	GO:0080044	quercetin 7-O-glucosyltransferase activity	0.000224204	0.00694459
MF	GO:0045544	gibberellin 20-oxidase activity	0.000226342	0.00694459
MF	GO:0016491	oxidoreductase activity	0.000241595	0.00709028
BP	GO:0042592	homeostatic process	0.000245916	0.0082259
BP	GO:1905392	plant organ morphogenesis	0.000254184	0.00839747
MF	GO:0070011	peptidase activity, acting on L-amino acid peptides	0.000254546	0.0071591
BP	GO:0042343	indole glucosinolate metabolic process	0.000270701	0.00883411
MF	GO:0004185	serine-type carboxypeptidase activity	0.000305743	0.00825505

## Sheet: KEGG_enrichment
Table S4 GO and KEGG enrichment analyses for S1N_R vs S1N_H
PathwayID	Pathway	Level1	Level2	Pvalue	FDR
ko00940	Phenylpropanoid biosynthesis	Metabolism	Biosynthesis of other secondary metabolites	9.62175e-11	7.79362e-09
ko04075	Plant hormone signal transduction	Environmental Information Processing	Signal transduction	8.83265e-07	3.57722e-05
ko00480	Glutathione metabolism	Metabolism	Metabolism of other amino acids	2.23475e-05	0.000603382
ko00905	Brassinosteroid biosynthesis	Metabolism	Metabolism of terpenoids and polyketides	0.000104956	0.00212536
ko00960	Tropane, piperidine and pyridine alkaloid biosynthesis	Metabolism	Biosynthesis of other secondary metabolites	0.00548564	0.0888674
ko00910	Nitrogen metabolism	Metabolism	Energy metabolism	0.00929506	0.114506
ko00040	Pentose and glucuronate interconversions	Metabolism	Carbohydrate metabolism	0.00989555	0.114506
ko00500	Starch and sucrose metabolism	Metabolism	Carbohydrate metabolism	0.0177134	0.165441
ko04016	MAPK signaling pathway - plant	Environmental Information Processing	Signal transduction	0.0184805	0.165441
ko00945	Stilbenoid, diarylheptanoid and gingerol biosynthesis	Metabolism	Biosynthesis of other secondary metabolites	0.0204248	0.165441
ko00270	Cysteine and methionine metabolism	Metabolism	Amino acid metabolism	0.0238546	0.175656
ko00514	Other types of O-glycan biosynthesis	Metabolism	Glycan biosynthesis and metabolism	0.0278742	0.188151
ko00904	Diterpenoid biosynthesis	Metabolism	Metabolism of terpenoids and polyketides	0.0365297	0.227608
ko00430	Taurine and hypotaurine metabolism	Metabolism	Metabolism of other amino acids	0.0477732	0.276402
ko00360	Phenylalanine metabolism	Metabolism	Amino acid metabolism	0.0609131	0.308373
ko01040	Biosynthesis of unsaturated fatty acids	Metabolism	Lipid metabolism	0.0609131	0.308373
ko00902	Monoterpenoid biosynthesis	Metabolism	Metabolism of terpenoids and polyketides	0.0698536	0.314341
ko00903	Limonene and pinene degradation	Metabolism	Metabolism of terpenoids and polyketides	0.0698536	0.314341
ko00520	Amino sugar and nucleotide sugar metabolism	Metabolism	Carbohydrate metabolism	0.0781538	0.333182
ko00603	Glycosphingolipid biosynthesis - globo and isoglobo series	Metabolism	Glycan biosynthesis and metabolism	0.0865836	0.333669
ko00591	Linoleic acid metabolism	Metabolism	Lipid metabolism	0.0865836	0.333669
ko00561	Glycerolipid metabolism	Metabolism	Lipid metabolism	0.0906261	0.333669
ko00350	Tyrosine metabolism	Metabolism	Amino acid metabolism	0.0968832	0.341197
ko00710	Carbon fixation in photosynthetic organisms	Metabolism	Energy metabolism	0.103222	0.3425
ko00601	Glycosphingolipid biosynthesis - lacto and neolacto series	Metabolism	Glycan biosynthesis and metabolism	0.108831	0.3425
ko00380	Tryptophan metabolism	Metabolism	Amino acid metabolism	0.109938	0.3425
ko00410	beta-Alanine metabolism	Metabolism	Metabolism of other amino acids	0.119952	0.359856
ko00770	Pantothenate and CoA biosynthesis	Metabolism	Metabolism of cofactors and vitamins	0.129272	0.373966
ko00908	Zeatin biosynthesis	Metabolism	Metabolism of terpenoids and polyketides	0.147861	0.408793
ko00052	Galactose metabolism	Metabolism	Carbohydrate metabolism	0.15429	0.408793
ko00010	Glycolysis / Gluconeogenesis	Metabolism	Carbohydrate metabolism	0.160552	0.408793
ko00950	Isoquinoline alkaloid biosynthesis	Metabolism	Biosynthesis of other secondary metabolites	0.161498	0.408793
ko00941	Flavonoid biosynthesis	Metabolism	Biosynthesis of other secondary metabolites	0.175498	0.422983
ko00620	Pyruvate metabolism	Metabolism	Carbohydrate metabolism	0.180662	0.422983
ko00590	Arachidonic acid metabolism	Metabolism	Lipid metabolism	0.18277	0.422983
ko00053	Ascorbate and aldarate metabolism	Metabolism	Carbohydrate metabolism	0.19454	0.428453
ko00920	Sulfur metabolism	Metabolism	Energy metabolism	0.20443	0.428453
ko00071	Fatty acid degradation	Metabolism	Lipid metabolism	0.206292	0.428453
ko04070	Phosphatidylinositol signaling system	Environmental Information Processing	Signal transduction	0.206292	0.428453
ko00220	Arginine biosynthesis	Metabolism	Amino acid metabolism	0.219288	0.444058
ko00330	Arginine and proline metabolism	Metabolism	Amino acid metabolism	0.230382	0.455145
ko00460	Cyanoamino acid metabolism	Metabolism	Metabolism of other amino acids	0.242683	0.462866
ko02010	ABC transporters	Environmental Information Processing	Membrane transport	0.245719	0.462866
ko04626	Plant-pathogen interaction	Organismal Systems	Environmental adaptation	0.268659	0.494577
ko00062	Fatty acid elongation	Metabolism	Lipid metabolism	0.280509	0.504916
ko00340	Histidine metabolism	Metabolism	Amino acid metabolism	0.309351	0.544727
ko00592	alpha-Linolenic acid metabolism	Metabolism	Lipid metabolism	0.3274	0.564243
ko00790	Folate biosynthesis	Metabolism	Metabolism of cofactors and vitamins	0.351242	0.592721
ko00250	Alanine, aspartate and glutamate metabolism	Metabolism	Amino acid metabolism	0.4205	0.695111
ko00562	Inositol phosphate metabolism	Metabolism	Carbohydrate metabolism	0.435669	0.705783
ko00750	Vitamin B6 metabolism	Metabolism	Metabolism of cofactors and vitamins	0.527653	0.838037
ko00196	Photosynthesis - antenna proteins	Metabolism	Energy metabolism	0.554182	0.845927
ko00310	Lysine degradation	Metabolism	Amino acid metabolism	0.559188	0.845927
ko00051	Fructose and mannose metabolism	Metabolism	Carbohydrate metabolism	0.563951	0.845927
ko00511	Other glycan degradation	Metabolism	Glycan biosynthesis and metabolism	0.602873	0.887868
ko00400	Phenylalanine, tyrosine and tryptophan biosynthesis	Metabolism	Amino acid metabolism	0.66485	0.940343
ko00240	Pyrimidine metabolism	Metabolism	Nucleotide metabolism	0.67299	0.940343
ko00860	Porphyrin metabolism	Metabolism	Metabolism of cofactors and vitamins	0.678166	0.940343
ko00760	Nicotinate and nicotinamide metabolism	Metabolism	Metabolism of cofactors and vitamins	0.684941	0.940343
ko00100	Steroid biosynthesis	Metabolism	Lipid metabolism	0.719404	0.94936
ko00565	Ether lipid metabolism	Metabolism	Lipid metabolism	0.719404	0.94936
ko00280	Valine, leucine and isoleucine degradation	Metabolism	Amino acid metabolism	0.727174	0.94936
ko00030	Pentose phosphate pathway	Metabolism	Carbohydrate metabolism	0.749229	0.94936
ko00073	Cutin, suberine and wax biosynthesis	Metabolism	Lipid metabolism	0.750112	0.94936
ko00600	Sphingolipid metabolism	Metabolism	Lipid metabolism	0.764187	0.952295
ko00230	Purine metabolism	Metabolism	Nucleotide metabolism	0.828469	0.999834
ko00260	Glycine, serine and threonine metabolism	Metabolism	Amino acid metabolism	0.851768	0.999834
ko04144	Endocytosis	Cellular Processes	Transport and catabolism	0.875594	0.999834
ko04145	Phagosome	Cellular Processes	Transport and catabolism	0.887259	0.999834
ko03410	Base excision repair	Genetic Information Processing	Replication and repair	0.895443	0.999834
ko00510	N-Glycan biosynthesis	Metabolism	Glycan biosynthesis and metabolism	0.901355	0.999834
ko00564	Glycerophospholipid metabolism	Metabolism	Lipid metabolism	0.92244	0.999834
ko04141	Protein processing in endoplasmic reticulum	Genetic Information Processing	Folding, sorting and degradation	0.925506	0.999834
ko03008	Ribosome biogenesis in eukaryotes	Genetic Information Processing	Translation	0.926032	0.999834
ko00195	Photosynthesis	Metabolism	Energy metabolism	0.926283	0.999834
ko00970	Aminoacyl-tRNA biosynthesis	Genetic Information Processing	Translation	0.938116	0.999834
ko03018	RNA degradation	Genetic Information Processing	Folding, sorting and degradation	0.965945	1
ko00630	Glyoxylate and dicarboxylate metabolism	Metabolism	Carbohydrate metabolism	0.967459	1
ko03040	Spliceosome	Genetic Information Processing	Transcription	0.996204	1
ko04120	Ubiquitin mediated proteolysis	Genetic Information Processing	Folding, sorting and degradation	0.998872	1
ko03010	Ribosome	Genetic Information Processing	Translation	1	1
