# Supplementary material for: Unveiling the mechanisms driving the rapid growth of Malania oleifera seedlings, a high-value root hemiparasitic plant
Source: Front Plant Sci. 2025 Jul 17;16:1589651. doi: 10.3389/fpls.2025.1589651 (PMC12310656; doi:10.3389/fpls.2025.1589651)
Supplement: Supplementary file 6 [file Table5.xlsx]

## Sheet: GO enrichment
Table S5 GO and KEGG enrichment analyses for S1H_R vs S1H_H
Category	GO.ID	Term	Pvalue	FDR
CC	GO:0071944	cell periphery	1.48851e-22	4.3911e-20
BP	GO:0051707	response to other organism	3.07684e-22	8.80592e-19
BP	GO:0043207	response to external biotic stimulus	7.12108e-22	1.01903e-18
BP	GO:0009607	response to biotic stimulus	1.23795e-21	1.181e-18
BP	GO:0044419	interspecies interaction between organisms	1.49651e-20	1.07075e-17
BP	GO:0009605	response to external stimulus	1.35506e-19	7.75637e-17
BP	GO:0080140	regulation of jasmonic acid metabolic process	6.74239e-19	2.75668e-16
BP	GO:0080141	regulation of jasmonic acid biosynthetic process	6.74239e-19	2.75668e-16
BP	GO:0001101	response to acid chemical	2.0634e-18	7.38181e-16
BP	GO:0098542	defense response to other organism	3.54487e-18	1.12727e-15
BP	GO:0080142	regulation of salicylic acid biosynthetic process	3.94096e-18	1.1279e-15
BP	GO:0006952	defense response	8.73485e-18	2.27265e-15
BP	GO:0042445	hormone metabolic process	1.2553e-17	2.99389e-15
BP	GO:1901700	response to oxygen-containing compound	1.48116e-16	3.26083e-14
BP	GO:0009753	response to jasmonic acid	2.13997e-16	4.37471e-14
BP	GO:0010033	response to organic substance	4.83723e-16	9.22943e-14
BP	GO:0071395	cellular response to jasmonic acid stimulus	6.62476e-16	1.185e-13
BP	GO:0009697	salicylic acid biosynthetic process	1.00898e-15	1.69865e-13
BP	GO:0009725	response to hormone	1.09733e-15	1.74476e-13
BP	GO:0009696	salicylic acid metabolic process	1.2793e-15	1.87094e-13
BP	GO:0010337	regulation of salicylic acid metabolic process	1.30743e-15	1.87094e-13
BP	GO:0009867	jasmonic acid mediated signaling pathway	3.00899e-15	3.93326e-13
BP	GO:0042493	response to drug	3.02347e-15	3.93326e-13
BP	GO:0010193	response to ozone	6.01136e-15	7.48022e-13
BP	GO:0009719	response to endogenous stimulus	6.71212e-15	8.00421e-13
BP	GO:0046885	regulation of hormone biosynthetic process	1.79619e-14	2.05628e-12
BP	GO:0050896	response to stimulus	2.21941e-14	2.37777e-12
BP	GO:0032350	regulation of hormone metabolic process	2.24318e-14	2.37777e-12
BP	GO:0042304	regulation of fatty acid biosynthetic process	2.42659e-14	2.48033e-12
BP	GO:0009695	jasmonic acid biosynthetic process	4.21238e-14	4.15719e-12
CC	GO:0005886	plasma membrane	6.27422e-14	9.25448e-12
BP	GO:0010817	regulation of hormone levels	7.00897e-14	6.68656e-12
BP	GO:0042446	hormone biosynthetic process	1.03898e-13	9.59211e-12
MF	GO:0003700	DNA-binding transcription factor activity	1.49014e-13	1.18168e-10
BP	GO:0017000	antibiotic biosynthetic process	1.49715e-13	1.29844e-11
BP	GO:0019217	regulation of fatty acid metabolic process	1.49715e-13	1.29844e-11
BP	GO:0010200	response to chitin	4.14524e-13	3.48932e-11
BP	GO:0042537	benzene-containing compound metabolic process	4.29548e-13	3.51247e-11
BP	GO:0042742	defense response to bacterium	5.0603e-13	4.02294e-11
CC	GO:0005615	extracellular space	7.18522e-13	7.06546e-11
BP	GO:0009617	response to bacterium	9.49349e-13	7.34335e-11
BP	GO:0009694	jasmonic acid metabolic process	1.25953e-12	9.48629e-11
BP	GO:0018958	phenol-containing compound metabolic process	1.85345e-12	1.36015e-10
CC	GO:0009505	plant-type cell wall	3.38648e-12	2.49753e-10
BP	GO:0046189	phenol-containing compound biosynthetic process	6.76615e-12	4.84118e-10
BP	GO:0042221	response to chemical	1.12251e-11	7.83564e-10
MF	GO:0140110	transcription regulator activity	1.29366e-11	5.12934e-09
CC	GO:0005576	extracellular region	2.15043e-11	1.26875e-09
MF	GO:0022857	transmembrane transporter activity	2.2721e-11	5.85157e-09
MF	GO:0046527	glucosyltransferase activity	2.95161e-11	5.85157e-09
BP	GO:0010565	regulation of cellular ketone metabolic process	6.56369e-11	4.47268e-09
BP	GO:0010942	positive regulation of cell death	7.64227e-11	5.08655e-09
CC	GO:0005618	cell wall	8.63165e-11	4.08534e-09
BP	GO:0051704	multi-organism process	9.10854e-11	5.92469e-09
CC	GO:0030312	external encapsulating structure	9.69403e-11	4.08534e-09
BP	GO:0009751	response to salicylic acid	1.05404e-10	6.7037e-09
BP	GO:0071229	cellular response to acid chemical	1.20369e-10	7.48905e-09
BP	GO:0009863	salicylic acid mediated signaling pathway	1.99724e-10	1.20242e-08
BP	GO:0062012	regulation of small molecule metabolic process	2.01664e-10	1.20242e-08
BP	GO:0035690	cellular response to drug	2.76603e-10	1.61559e-08
BP	GO:0055085	transmembrane transport	8.16836e-10	4.67557e-08
BP	GO:0071446	cellular response to salicylic acid stimulus	9.6978e-10	5.44218e-08
BP	GO:0016999	antibiotic metabolic process	1.17591e-09	6.47202e-08
BP	GO:0046890	regulation of lipid biosynthetic process	1.54769e-09	8.24913e-08
BP	GO:0072330	monocarboxylic acid biosynthetic process	1.55644e-09	8.24913e-08
BP	GO:0071236	cellular response to antibiotic	1.81606e-09	9.45013e-08
BP	GO:0009755	hormone-mediated signaling pathway	2.97039e-09	1.51808e-07
MF	GO:0005215	transporter activity	3.08455e-09	4.89209e-07
BP	GO:0032870	cellular response to hormone stimulus	4.00792e-09	2.0124e-07
CC	GO:0016020	membrane	5.2376e-09	1.93137e-07
BP	GO:1901701	cellular response to oxygen-containing compound	1.11332e-08	5.49365e-07
MF	GO:0035251	UDP-glucosyltransferase activity	1.34391e-08	1.77621e-06
BP	GO:0019216	regulation of lipid metabolic process	1.42667e-08	6.92055e-07
BP	GO:0009620	response to fungus	1.61142e-08	7.68648e-07
MF	GO:0080043	quercetin 3-O-glucosyltransferase activity	2.01996e-08	2.00229e-06
MF	GO:0080044	quercetin 7-O-glucosyltransferase activity	2.01996e-08	2.00229e-06
BP	GO:0000302	response to reactive oxygen species	2.72821e-08	1.28002e-06
BP	GO:1901615	organic hydroxy compound metabolic process	3.42041e-08	1.57891e-06
BP	GO:0070887	cellular response to chemical stimulus	3.61944e-08	1.64426e-06
BP	GO:0071495	cellular response to endogenous stimulus	4.16829e-08	1.86401e-06
BP	GO:0034220	ion transmembrane transport	4.68136e-08	2.06124e-06
BP	GO:0046677	response to antibiotic	5.8785e-08	2.54614e-06
BP	GO:0006811	ion transport	6.03282e-08	2.54614e-06
BP	GO:0065008	regulation of biological quality	6.04954e-08	2.54614e-06
MF	GO:0016758	transferase activity, transferring hexosyl groups	8.9121e-08	7.85255e-06
BP	GO:0071310	cellular response to organic substance	1.16951e-07	4.85092e-06
BP	GO:0042180	cellular ketone metabolic process	1.20723e-07	4.93583e-06
BP	GO:0006633	fatty acid biosynthetic process	1.29062e-07	5.20247e-06
CC	GO:0005887	integral component of plasma membrane	1.46141e-07	4.79017e-06
MF	GO:0016757	transferase activity, transferring glycosyl groups	1.52285e-07	1.20762e-05
BP	GO:0010941	regulation of cell death	1.6255e-07	6.46134e-06
BP	GO:0032787	monocarboxylic acid metabolic process	1.94747e-07	7.63514e-06
BP	GO:0006950	response to stress	2.1048e-07	8.14046e-06
BP	GO:0006979	response to oxidative stress	2.42283e-07	9.24552e-06
CC	GO:0031226	intrinsic component of plasma membrane	2.75751e-07	8.13464e-06
BP	GO:0035672	oligopeptide transmembrane transport	3.04015e-07	1.14486e-05
MF	GO:0015318	inorganic molecular entity transmembrane transporter activity	3.73582e-07	2.69319e-05
BP	GO:0016053	organic acid biosynthetic process	5.69942e-07	2.09125e-05
BP	GO:0046394	carboxylic acid biosynthetic process	5.69942e-07	2.09125e-05
MF	GO:0035673	oligopeptide transmembrane transporter activity	6.43428e-07	4.25199e-05
BP	GO:0009641	shade avoidance	7.08248e-07	2.56583e-05
BP	GO:0006857	oligopeptide transport	8.9345e-07	3.19632e-05
MF	GO:0008194	UDP-glycosyltransferase activity	9.81472e-07	5.55934e-05
MF	GO:0016705	oxidoreductase activity, acting on paired donors, with incorporation or reduction of molecular oxygen	9.81472e-07	5.55934e-05
BP	GO:0009628	response to abiotic stimulus	1.29953e-06	4.59167e-05
MF	GO:0015075	ion transmembrane transporter activity	1.42444e-06	7.53052e-05
BP	GO:0019748	secondary metabolic process	1.60996e-06	5.61915e-05
BP	GO:0009889	regulation of biosynthetic process	1.93707e-06	6.67938e-05
BP	GO:1901617	organic hydroxy compound biosynthetic process	2.06919e-06	7.05002e-05
BP	GO:0031326	regulation of cellular biosynthetic process	2.51427e-06	8.46568e-05
MF	GO:0016709	oxidoreductase activity, acting on paired donors, with incorporation or reduction of molecular oxygen, NAD(P)H as one donor, and incorporation of one atom of oxygen	3.84274e-06	0.000190456
BP	GO:0050832	defense response to fungus	4.11176e-06	0.000136836
BP	GO:0010035	response to inorganic substance	4.79112e-06	0.000157611
BP	GO:0008219	cell death	5.04114e-06	0.000163952
BP	GO:0033993	response to lipid	5.69087e-06	0.000183003
BP	GO:0098656	anion transmembrane transport	5.85418e-06	0.000186163
BP	GO:0009625	response to insect	7.38881e-06	0.000232382
BP	GO:0044550	secondary metabolite biosynthetic process	1.14574e-05	0.000356425
BP	GO:0099402	plant organ development	1.25816e-05	0.000385927
BP	GO:0048731	system development	1.26755e-05	0.000385927
MF	GO:0015077	monovalent inorganic cation transmembrane transporter activity	1.34674e-05	0.000628212
BP	GO:0010243	response to organonitrogen compound	1.46385e-05	0.000441003
BP	GO:0009791	post-embryonic development	1.62578e-05	0.000479584
MF	GO:0004497	monooxygenase activity	1.6349e-05	0.000706622
BP	GO:0006820	anion transport	1.64218e-05	0.000479584
BP	GO:0098660	inorganic ion transmembrane transport	1.64218e-05	0.000479584
MF	GO:0015293	symporter activity	1.69304e-05	0.000706622
BP	GO:0009739	response to gibberellin	1.861e-05	0.000537998
BP	GO:0032502	developmental process	2.06788e-05	0.000591828
BP	GO:0006355	regulation of transcription, DNA-templated	2.3161e-05	0.000656305
BP	GO:0071554	cell wall organization or biogenesis	2.51341e-05	0.000695578
BP	GO:0009687	abscisic acid metabolic process	2.55191e-05	0.000695578
BP	GO:0043288	apocarotenoid metabolic process	2.55191e-05	0.000695578
BP	GO:1902644	tertiary alcohol metabolic process	2.55191e-05	0.000695578
MF	GO:0008509	anion transmembrane transporter activity	2.60205e-05	0.00103171
BP	GO:0034754	cellular hormone metabolic process	2.98646e-05	0.000806344
BP	GO:1903506	regulation of nucleic acid-templated transcription	3.11546e-05	0.000825596
BP	GO:2001141	regulation of RNA biosynthetic process	3.11546e-05	0.000825596
BP	GO:0009759	indole glucosinolate biosynthetic process	3.65311e-05	0.000959193
BP	GO:0006812	cation transport	3.80009e-05	0.000988715
BP	GO:0071669	plant-type cell wall organization or biogenesis	4.42789e-05	0.00114168
BP	GO:1901698	response to nitrogen compound	4.63663e-05	0.00118482
BP	GO:0006082	organic acid metabolic process	4.79144e-05	0.0012029
BP	GO:0043436	oxoacid metabolic process	4.79144e-05	0.0012029
MF	GO:0015294	solute:cation symporter activity	5.29979e-05	0.0020013
BP	GO:1902600	proton transmembrane transport	5.37417e-05	0.00133747
BP	GO:0006949	syncytium formation	5.62105e-05	0.00138685
BP	GO:0006721	terpenoid metabolic process	6.09633e-05	0.00149126
CC	GO:0031224	intrinsic component of membrane	6.22967e-05	0.00167068
BP	GO:0048856	anatomical structure development	6.45593e-05	0.00156584
MF	GO:0015291	secondary active transmembrane transporter activity	7.26147e-05	0.00250363
MF	GO:0022853	active ion transmembrane transporter activity	7.26147e-05	0.00250363
BP	GO:0006714	sesquiterpenoid metabolic process	7.42082e-05	0.00178474
BP	GO:0014070	response to organic cyclic compound	7.65024e-05	0.00182458
BP	GO:0070542	response to fatty acid	7.81075e-05	0.00183233
BP	GO:0071398	cellular response to fatty acid	7.81075e-05	0.00183233
MF	GO:0016491	oxidoreductase activity	7.93633e-05	0.00262229
BP	GO:0009416	response to light stimulus	8.73634e-05	0.0020328
BP	GO:0009308	amine metabolic process	9.26382e-05	0.00213815
BP	GO:0010087	phloem or xylem histogenesis	9.62427e-05	0.00220357
BP	GO:0009611	response to wounding	9.80132e-05	0.0022263
BP	GO:0009414	response to water deprivation	0.000106633	0.00240302
BP	GO:0015672	monovalent inorganic cation transport	0.000113137	0.00252967
BP	GO:0019752	carboxylic acid metabolic process	0.000117355	0.00260363
BP	GO:0055114	oxidation-reduction process	0.000121665	0.0026785
BP	GO:0044283	small molecule biosynthetic process	0.000125645	0.00274502
BP	GO:0098655	cation transmembrane transport	0.000127336	0.00276087
BP	GO:0098662	inorganic cation transmembrane transport	0.000129011	0.00277615
MF	GO:0015295	solute:proton symporter activity	0.000130475	0.00413867
BP	GO:0009832	plant-type cell wall biogenesis	0.000134574	0.00287426
BP	GO:0009415	response to water	0.000139202	0.00295107
BP	GO:0016115	terpenoid catabolic process	0.000142752	0.00299585
BP	GO:0006351	transcription, DNA-templated	0.000143407	0.00299585
MF	GO:0015103	inorganic anion transmembrane transporter activity	0.000162788	0.00496502
MF	GO:0015112	nitrate transmembrane transporter activity	0.000173859	0.00510631
BP	GO:0048830	adventitious root development	0.000174299	0.00361481
BP	GO:0097659	nucleic acid-templated transcription	0.00017693	0.00364298
BP	GO:0006631	fatty acid metabolic process	0.000181147	0.00370315
MF	GO:0015078	proton transmembrane transporter activity	0.000184833	0.00523475
BP	GO:0044255	cellular lipid metabolic process	0.000186637	0.00378833
BP	GO:0008300	isoprenoid catabolic process	0.000209794	0.00422839
MF	GO:0070011	peptidase activity, acting on L-amino acid peptides	0.000222021	0.00607113
BP	GO:0052482	defense response by cell wall thickening	0.000234289	0.00465649
BP	GO:0052544	defense response by callose deposition in cell wall	0.000234289	0.00465649
BP	GO:0032774	RNA biosynthetic process	0.000243665	0.00480944
BP	GO:0006720	isoprenoid metabolic process	0.000272885	0.00534929
BP	GO:0008610	lipid biosynthetic process	0.000275078	0.0053556
BP	GO:0007154	cell communication	0.000281564	0.00537668
MF	GO:0080046	quercetin 4'-O-glucosyltransferase activity	0.000283616	0.00725508
MF	GO:1901618	organic hydroxy compound transmembrane transporter activity	0.000283616	0.00725508
BP	GO:0016107	sesquiterpenoid catabolic process	0.000283675	0.00537668
BP	GO:0043290	apocarotenoid catabolic process	0.000283675	0.00537668
BP	GO:0046345	abscisic acid catabolic process	0.000283675	0.00537668
BP	GO:0006629	lipid metabolic process	0.000288375	0.0054298
BP	GO:0019438	aromatic compound biosynthetic process	0.00030941	0.00578779
BP	GO:0009624	response to nematode	0.000328391	0.00610296
BP	GO:0048364	root development	0.000346479	0.00639757
BP	GO:0022622	root system development	0.000397473	0.00729209
MF	GO:0042887	amide transmembrane transporter activity	0.000435769	0.0104856
MF	GO:0008238	exopeptidase activity	0.000436348	0.0104856
BP	GO:0046916	cellular transition metal ion homeostasis	0.00046196	0.00842121
CC	GO:0031225	anchored component of membrane	0.000476412	0.0117118
BP	GO:0007165	signal transduction	0.000527013	0.00954628
MF	GO:0001067	regulatory region nucleic acid binding	0.00052879	0.0123333
BP	GO:0042447	hormone catabolic process	0.000544162	0.00973369
BP	GO:0072348	sulfur compound transport	0.000544162	0.00973369

## Sheet: KEGG enrichment
Table S5 GO and KEGG enrichment analyses for S1H_R vs S1H_H
PathwayID	Pathway	Level1	Level2	Pvalue	FDR
ko00940	Phenylpropanoid biosynthesis	Metabolism	Biosynthesis of other secondary metabolites	1.05455e-10	9.80732e-09
ko04075	Plant hormone signal transduction	Environmental Information Processing	Signal transduction	3.10464e-07	1.44366e-05
ko00960	Tropane, piperidine and pyridine alkaloid biosynthesis	Metabolism	Biosynthesis of other secondary metabolites	5.06721e-06	0.000157083
ko00350	Tyrosine metabolism	Metabolism	Amino acid metabolism	0.000275533	0.00640614
ko00360	Phenylalanine metabolism	Metabolism	Amino acid metabolism	0.000557076	0.0103616
ko00908	Zeatin biosynthesis	Metabolism	Metabolism of terpenoids and polyketides	0.00137982	0.0213872
ko00950	Isoquinoline alkaloid biosynthesis	Metabolism	Biosynthesis of other secondary metabolites	0.00179597	0.021898
ko00270	Cysteine and methionine metabolism	Metabolism	Amino acid metabolism	0.0018837	0.021898
ko00591	Linoleic acid metabolism	Metabolism	Lipid metabolism	0.00284632	0.029412
ko00430	Taurine and hypotaurine metabolism	Metabolism	Metabolism of other amino acids	0.00361655	0.0319567
ko00052	Galactose metabolism	Metabolism	Carbohydrate metabolism	0.00377983	0.0319567
ko00520	Amino sugar and nucleotide sugar metabolism	Metabolism	Carbohydrate metabolism	0.00579938	0.0449452
ko00410	beta-Alanine metabolism	Metabolism	Metabolism of other amino acids	0.00695657	0.0497663
ko00250	Alanine, aspartate and glutamate metabolism	Metabolism	Amino acid metabolism	0.0110906	0.0687615
ko00071	Fatty acid degradation	Metabolism	Lipid metabolism	0.0110906	0.0687615
ko04016	MAPK signaling pathway - plant	Environmental Information Processing	Signal transduction	0.012012	0.06982
ko00592	alpha-Linolenic acid metabolism	Metabolism	Lipid metabolism	0.0153534	0.0839919
ko04626	Plant-pathogen interaction	Organismal Systems	Environmental adaptation	0.0246956	0.120997
ko00603	Glycosphingolipid biosynthesis - globo and isoglobo series	Metabolism	Glycan biosynthesis and metabolism	0.0247198	0.120997
ko00040	Pentose and glucuronate interconversions	Metabolism	Carbohydrate metabolism	0.0263843	0.122687
ko00480	Glutathione metabolism	Metabolism	Metabolism of other amino acids	0.0312653	0.138461
ko00770	Pantothenate and CoA biosynthesis	Metabolism	Metabolism of cofactors and vitamins	0.0425481	0.179862
ko00920	Sulfur metabolism	Metabolism	Energy metabolism	0.0533644	0.215778
ko00660	C5-Branched dibasic acid metabolism	Metabolism	Carbohydrate metabolism	0.0682731	0.25549
ko00500	Starch and sucrose metabolism	Metabolism	Carbohydrate metabolism	0.0686801	0.25549
ko00290	Valine, leucine and isoleucine biosynthesis	Metabolism	Amino acid metabolism	0.0812579	0.279888
ko00590	Arachidonic acid metabolism	Metabolism	Lipid metabolism	0.0812579	0.279888
ko00904	Diterpenoid biosynthesis	Metabolism	Metabolism of terpenoids and polyketides	0.0876664	0.291178
ko00330	Arginine and proline metabolism	Metabolism	Amino acid metabolism	0.106361	0.341087
ko00902	Monoterpenoid biosynthesis	Metabolism	Metabolism of terpenoids and polyketides	0.115488	0.358013
ko00561	Glycerolipid metabolism	Metabolism	Lipid metabolism	0.121049	0.363147
ko02010	ABC transporters	Environmental Information Processing	Membrane transport	0.128991	0.37488
ko00710	Carbon fixation in photosynthetic organisms	Metabolism	Energy metabolism	0.138696	0.39087
ko00601	Glycosphingolipid biosynthesis - lacto and neolacto series	Metabolism	Glycan biosynthesis and metabolism	0.143875	0.393166
ko00260	Glycine, serine and threonine metabolism	Metabolism	Amino acid metabolism	0.147966	0.393166
ko00650	Butanoate metabolism	Metabolism	Carbohydrate metabolism	0.165116	0.423345
ko00905	Brassinosteroid biosynthesis	Metabolism	Metabolism of terpenoids and polyketides	0.168428	0.423345
ko00760	Nicotinate and nicotinamide metabolism	Metabolism	Metabolism of cofactors and vitamins	0.184182	0.450762
ko00945	Stilbenoid, diarylheptanoid and gingerol biosynthesis	Metabolism	Biosynthesis of other secondary metabolites	0.196202	0.467866
ko00565	Ether lipid metabolism	Metabolism	Lipid metabolism	0.223856	0.520466
ko00380	Tryptophan metabolism	Metabolism	Amino acid metabolism	0.229941	0.521573
ko00195	Photosynthesis	Metabolism	Energy metabolism	0.243293	0.538719
ko00620	Pyruvate metabolism	Metabolism	Carbohydrate metabolism	0.278272	0.59533
ko00196	Photosynthesis - antenna proteins	Metabolism	Energy metabolism	0.281662	0.59533
ko00010	Glycolysis / Gluconeogenesis	Metabolism	Carbohydrate metabolism	0.305274	0.630899
ko00514	Other types of O-glycan biosynthesis	Metabolism	Glycan biosynthesis and metabolism	0.321931	0.649099
ko01040	Biosynthesis of unsaturated fatty acids	Metabolism	Lipid metabolism	0.328039	0.649099
ko00906	Carotenoid biosynthesis	Metabolism	Metabolism of terpenoids and polyketides	0.349125	0.67643
ko00860	Porphyrin metabolism	Metabolism	Metabolism of cofactors and vitamins	0.367434	0.688463
ko00220	Arginine biosynthesis	Metabolism	Amino acid metabolism	0.370142	0.688463
ko04070	Phosphatidylinositol signaling system	Environmental Information Processing	Signal transduction	0.384903	0.701882
ko00562	Inositol phosphate metabolism	Metabolism	Carbohydrate metabolism	0.402314	0.719524
ko00460	Cyanoamino acid metabolism	Metabolism	Metabolism of other amino acids	0.436841	0.766532
ko00903	Limonene and pinene degradation	Metabolism	Metabolism of terpenoids and polyketides	0.463056	0.782986
ko00966	Glucosinolate biosynthesis	Metabolism	Biosynthesis of other secondary metabolites	0.463056	0.782986
ko00100	Steroid biosynthesis	Metabolism	Lipid metabolism	0.497598	0.822252
ko00900	Terpenoid backbone biosynthesis	Metabolism	Metabolism of terpenoids and polyketides	0.503961	0.822252
ko00073	Cutin, suberine and wax biosynthesis	Metabolism	Lipid metabolism	0.545062	0.859165
ko00910	Nitrogen metabolism	Metabolism	Energy metabolism	0.545062	0.859165
ko00600	Sphingolipid metabolism	Metabolism	Lipid metabolism	0.567597	0.879776
ko00400	Phenylalanine, tyrosine and tryptophan biosynthesis	Metabolism	Amino acid metabolism	0.58407	0.881677
ko00941	Flavonoid biosynthesis	Metabolism	Biosynthesis of other secondary metabolites	0.589318	0.881677
ko00053	Ascorbate and aldarate metabolism	Metabolism	Carbohydrate metabolism	0.601172	0.881677
ko00531	Glycosaminoglycan degradation	Metabolism	Glycan biosynthesis and metabolism	0.606746	0.881677
ko00750	Vitamin B6 metabolism	Metabolism	Metabolism of cofactors and vitamins	0.636222	0.910287
ko00280	Valine, leucine and isoleucine degradation	Metabolism	Amino acid metabolism	0.664854	0.93684
ko00511	Other glycan degradation	Metabolism	Glycan biosynthesis and metabolism	0.71208	0.968758
ko00230	Purine metabolism	Metabolism	Nucleotide metabolism	0.714649	0.968758
ko00310	Lysine degradation	Metabolism	Amino acid metabolism	0.718756	0.968758
ko04146	Peroxisome	Cellular Processes	Transport and catabolism	0.749159	0.995312
ko00340	Histidine metabolism	Metabolism	Amino acid metabolism	0.789272	1
ko00564	Glycerophospholipid metabolism	Metabolism	Lipid metabolism	0.806704	1
ko00790	Folate biosynthesis	Metabolism	Metabolism of cofactors and vitamins	0.819743	1
ko00061	Fatty acid biosynthesis	Metabolism	Lipid metabolism	0.860884	1
ko00030	Pentose phosphate pathway	Metabolism	Carbohydrate metabolism	0.876918	1
ko00051	Fructose and mannose metabolism	Metabolism	Carbohydrate metabolism	0.909844	1
ko04712	Circadian rhythm - plant	Organismal Systems	Environmental adaptation	0.910834	1
ko04130	SNARE interactions in vesicular transport	Genetic Information Processing	Folding, sorting and degradation	0.917551	1
ko00062	Fatty acid elongation	Metabolism	Lipid metabolism	0.923763	1
ko00640	Propanoate metabolism	Metabolism	Carbohydrate metabolism	0.929509	1
ko04144	Endocytosis	Cellular Processes	Transport and catabolism	0.940924	1
ko00240	Pyrimidine metabolism	Metabolism	Nucleotide metabolism	0.949338	1
ko03410	Base excision repair	Genetic Information Processing	Replication and repair	0.952375	1
ko00510	N-Glycan biosynthesis	Metabolism	Glycan biosynthesis and metabolism	0.95597	1
ko00020	Citrate cycle (TCA cycle)	Metabolism	Carbohydrate metabolism	0.95597	1
ko04145	Phagosome	Cellular Processes	Transport and catabolism	0.961007	1
ko04141	Protein processing in endoplasmic reticulum	Genetic Information Processing	Folding, sorting and degradation	0.977092	1
ko00630	Glyoxylate and dicarboxylate metabolism	Metabolism	Carbohydrate metabolism	0.99013	1
ko00190	Oxidative phosphorylation	Metabolism	Energy metabolism	0.993328	1
ko03008	Ribosome biogenesis in eukaryotes	Genetic Information Processing	Translation	0.996985	1
ko03040	Spliceosome	Genetic Information Processing	Transcription	0.999773	1
ko04120	Ubiquitin mediated proteolysis	Genetic Information Processing	Folding, sorting and degradation	0.999894	1
ko03010	Ribosome	Genetic Information Processing	Translation	1	1
