# Supplementary material for: Unveiling the mechanisms driving the rapid growth of Malania oleifera seedlings, a high-value root hemiparasitic plant
Source: Front Plant Sci. 2025 Jul 17;16:1589651. doi: 10.3389/fpls.2025.1589651 (PMC12310656; doi:10.3389/fpls.2025.1589651)
Supplement: Supplementary file 7 [file Table6.xlsx]

## Sheet: Sheet1
Table S6 Endogenous hormone levels in the haustoria of host-free and host-attached Malania oleifera seedlings
Group	6-BA	IPA	IP	TZR	MT	CZ	TZ	DZ	Me-IAA	IBA	IAA	ACC	ABA	GA19	GA24	JA-Ile	SAG	JA	DHJA	SA	ICA	ICAId	OPDA
	（ng/g）	（ng/g）	（ng/g）	（ng/g）	（ng/g）	（ng/g）	（ng/g）	（ng/g）	（ng/g）	（ng/g）	（ng/g）	（ng/g）	（ng/g）	（ng/g）	（ng/g）	（ng/g）	（ng/g）	（ng/g）	（ng/g）	（ng/g）	（ng/g）	（ng/g）	（ng/g）
S1N	0.00±0.00	521.57±903.38	639.47±1092.47	78.38±67.73	1.87±0.30	37.45±26.32	31.93±30.65	2.65±2.93	2.18±1.79	5.85±3.87	1943.42±561.73	138280.76±31377.57	328.47±104.03	9.21±3.98	12.92±2.44	0.61±0.54	459.29±335.38	11.63±5.02	0.12±0.11	26.86±46.52	28.38±17.34	15.33±6.02	42.96±33.06
S1H	0.25±0.41	55.19±50.20	7.19±2.54	439.03±270.74	2.92±1.53	25.32±21.99	32.36±2.50	7.59±3.45	2.53±1.54	18.49±27.87	468.22±224.03	184900.16±11119.30	102.05±89.92	9.88±2.57	2.31±3.99	89.01±39.92	5798.99±3560.39	189.84±27.22	0.00±0.00	41.74±65.53	24.58±16.17	35.56±9.66	589.02±472.92
P-value	P>0.05	P>0.05	P>0.05	P=0.089	P>0.05	P>0.05	P>0.05	P>0.05	P>0.05	P>0.05	P<0.05	P=0.072	P<0.05	P>0.05	P<0.05	P<0.05	P=0.061	P<0.01	P>0.05	P>0.05	P>0.05	P<0.05	P>0.05
6-BA, Benzyladenine; IPA, N6-isopentenyladenosine-D6; IP, N6-(delta2-Isopentenyl)-adenine;TZR, Trans-zeatin riboside; MT, Melatonin; CZ, Cis-zeatin; TZ, Trans-Zeatin; DZ, DL-dihydrozeatin; Me-IAA, Methyl 2-(1H-indol-3-yl)acetate; IBA, 3-Indolebutyric acid; IAA, Indole-3-acetic acid; ACC, 1-Aminocyclopropane-1-carboxylic acid; ABA, Abscisic acid; GA19, Gibberellin A19; GA24, Gibberellin A24; JA-Il…
