# Supplementary material for: Unveiling the mechanisms driving the rapid growth of Malania oleifera seedlings, a high-value root hemiparasitic plant
Source: Front Plant Sci. 2025 Jul 17;16:1589651. doi: 10.3389/fpls.2025.1589651 (PMC12310656; doi:10.3389/fpls.2025.1589651)
Supplement: Supplementary file 8 [file Table7.xlsx]

## Sheet: S1N_H vs S1H_H DEGs
Table S7 Differentially expressed genes (DEGs) identified between the S1N_H and S1H_H groups
id	baseMean	baseMean_S1N_H	baseMean_S1H_H	foldChange(S1H_H/S1N_H)	log2FoldChange	pval	padj	Chromosome	Start Site	End Site	Direction	Length	Name	GO	KEGG	eggNOG	eggNOG_Category	Swissprot	Description	BP	CC	MF	Pathway
LOC131156782	998.297	1995.46	1.13702	0.000569805	-10.7772	5.05531e-107	9.28054e-103	NC_080417.1	27172811	27188205	+	1669	LOC131156782	-	-	3GCC2	M	sp|Q12010|YPQ1_YEAST Probable vacuolar amino acid transporter YPQ1 OS=Saccharomyces cerevisiae (strain ATCC 204508 / S288c) OX=559292 GN=YPQ1 PE=1 SV=1	XP_002274448.2 PREDICTED: probable vacuolar amino acid transporter YPQ1 isoform X2 [Vitis vinifera] &gt;CBI17580.3 unnamed protein product, partial [Vitis vinifera]	-	-	-	-
LOC131152064	3247.35	546.655	5948.05	10.8808	3.44371	7.16713e-38	6.57871e-34	NC_080419.1	22872040	22874818	+	2361	LOC131152064	GO:0003674;GO:0003824;GO:0007275;GO:0007568;GO:0008150;GO:0008152;GO:0010150;GO:0016491;GO:0016679;GO:0016682;GO:0032501;GO:0032502;GO:0048366;GO:0048367;GO:0048731;GO:0048827;GO:0048856;GO:0055114;GO:0090693;GO:0099402	-	4JKCW	Q	sp|Q39224|SRG1_ARATH Protein SRG1 OS=Arabidopsis thaliana OX=3702 GN=SRG1 PE=2 SV=1	XP_010098304.1 protein SRG1 [Morus notabilis] &gt;EXB74808.1 Protein SRG1 [Morus notabilis]	GO:0007275//multicellular organism development;GO:0007568//aging;GO:0008150//biological_process;GO:0008152//metabolic process;GO:0010150//leaf senescence;GO:0032501//multicellular organismal process;GO:0032502//developmental process;GO:0048366//leaf development;GO:0048367//shoot system development;GO:0048731//system development;GO:0048827//phyllome development;GO:0048856//anatomical structure dev…	-	GO:0003674//molecular_function;GO:0003824//catalytic activity;GO:0016491//oxidoreductase activity;GO:0016679//oxidoreductase activity, acting on diphenols and related substances as donors;GO:0016682//oxidoreductase activity, acting on diphenols and related substances as donors, oxygen as acceptor;	-
LOC131160965	2808.71	4917.46	699.957	0.142341	-2.81258	4.62794e-30	2.83199e-26	NC_080423.1	100661064	100666393	-	1535	LOC131160965	-	-	3GYT9	L	sp|P0CV72|RL161_PLAVT Secreted RxLR effector protein 161 OS=Plasmopara viticola OX=143451 GN=RXLR161 PE=2 SV=1	KAG5530280.1 hypothetical protein RHGRI_030598 [Rhododendron griersonianum]	-	-	-	-
LOC131168356	1115.38	75.8931	2154.86	28.3933	4.82748	1.15415e-29	5.29697e-26	NC_080427.1	3803792	3808284	-	1362	LOC131168356	GO:0000003;GO:0000041;GO:0000302;GO:0003006;GO:0003674;GO:0005488;GO:0005506;GO:0005515;GO:0005575;GO:0005622;GO:0005623;GO:0005737;GO:0005739;GO:0006810;GO:0006811;GO:0006812;GO:0006826;GO:0006873;GO:0006875;GO:0006879;GO:0006880;GO:0006950;GO:0006979;GO:0007275;GO:0008150;GO:0008152;GO:0009266;GO:0009409;GO:0009507;GO:0009532;GO:0009534;GO:0009535;GO:0009536;GO:0009570;GO:0009579;GO:0009605;GO:…	-	3G7TB	P	sp|Q948P6|FRI3_SOYBN Ferritin-3, chloroplastic OS=Glycine max OX=3847 PE=2 SV=1	XP_007026593.2 PREDICTED: ferritin-3, chloroplastic [Theobroma cacao]	GO:0000003//reproduction;GO:0000041//transition metal ion transport;GO:0000302//response to reactive oxygen species;GO:0003006//developmental process involved in reproduction;GO:0006810//transport;GO:0006811//ion transport;GO:0006812//cation transport;GO:0006826//iron ion transport;GO:0006873//cellular ion homeostasis;GO:0006875//cellular metal ion homeostasis;GO:0006879//cellular iron ion homeos…	GO:0005575//cellular_component;GO:0005622//intracellular anatomical structure;GO:0005623//obsolete cell;GO:0005737//cytoplasm;GO:0005739//mitochondrion;GO:0009507//chloroplast;GO:0009532//plastid stroma;GO:0009534//chloroplast thylakoid;GO:0009535//chloroplast thylakoid membrane;GO:0009536//plastid;GO:0009570//chloroplast stroma;GO:0009579//thylakoid;GO:0016020//membrane;GO:0031976//plastid thyla…	GO:0003674//molecular_function;GO:0005488//binding;GO:0005506//iron ion binding;GO:0005515//protein binding;GO:0019904//protein domain specific binding;GO:0043167//ion binding;GO:0043169//cation binding;GO:0046872//metal ion binding;GO:0046914//transition metal ion binding;	-
LOC131146384	799.943	12.4785	1587.41	127.212	6.99109	4.75361e-23	1.74534e-19	NC_080429.1	10420108	10424109	-	1931	LOC131146384	GO:0003674;GO:0003824;GO:0004497;GO:0006629;GO:0008150;GO:0008152;GO:0008202;GO:0008395;GO:0009719;GO:0009725;GO:0009741;GO:0010033;GO:0010268;GO:0010817;GO:0014070;GO:0016128;GO:0016131;GO:0016491;GO:0033993;GO:0042221;GO:0042445;GO:0042592;GO:0044238;GO:0048878;GO:0050896;GO:0055088;GO:0055114;GO:0065007;GO:0065008;GO:0071704;GO:1901360;GO:1901615;GO:1901700	-	3GC8V	Q	sp|Q9FF18|C7351_ARATH Cytokinin hydroxylase OS=Arabidopsis thaliana OX=3702 GN=CYP735A1 PE=1 SV=1	KAA8533721.1 hypothetical protein F0562_031238 [Nyssa sinensis]	GO:0006629//lipid metabolic process;GO:0008150//biological_process;GO:0008152//metabolic process;GO:0008202//steroid metabolic process;GO:0009719//response to endogenous stimulus;GO:0009725//response to hormone;GO:0009741//response to brassinosteroid;GO:0010033//response to organic substance;GO:0010268//brassinosteroid homeostasis;GO:0010817//regulation of hormone levels;GO:0014070//response to o…	-	GO:0003674//molecular_function;GO:0003824//catalytic activity;GO:0004497//monooxygenase activity;GO:0008395//steroid hydroxylase activity;GO:0016491//oxidoreductase activity;	-
LOC131155313	395.999	702.148	89.8506	0.127965	-2.96617	2.597e-22	7.94596e-19	NC_080421.1	98391210	98396101	-	2672	LOC131155313	GO:0003674;GO:0005215;GO:0005575;GO:0006810;GO:0006811;GO:0006812;GO:0006813;GO:0006814;GO:0008150;GO:0008324;GO:0009674;GO:0009987;GO:0010107;GO:0015075;GO:0015077;GO:0015079;GO:0015081;GO:0015291;GO:0015293;GO:0015294;GO:0015318;GO:0015370;GO:0015672;GO:0016020;GO:0022804;GO:0022857;GO:0022890;GO:0030001;GO:0034220;GO:0035725;GO:0046873;GO:0051179;GO:0051234;GO:0055085;GO:0071804;GO:0071805;GO:…	K03549	4JHI7	P	sp|Q9M7K4|POT5_ARATH Potassium transporter 5 OS=Arabidopsis thaliana OX=3702 GN=POT5 PE=1 SV=1	XP_021820136.1 potassium transporter 5-like [Prunus avium]	GO:0006810//transport;GO:0006811//ion transport;GO:0006812//cation transport;GO:0006813//potassium ion transport;GO:0006814//sodium ion transport;GO:0008150//biological_process;GO:0009987//cellular process;GO:0010107//potassium ion import across plasma membrane;GO:0015672//inorganic cation transmembrane transport;GO:0030001//metal ion transport;GO:0034220//ion transmembrane transport;GO:0035725//…	GO:0005575//cellular_component;GO:0016020//membrane;	GO:0003674//molecular_function;GO:0005215//transporter activity;GO:0008324//cation transmembrane transporter activity;GO:0009674//potassium:sodium symporter activity;GO:0015075//ion transmembrane transporter activity;GO:0015077//inorganic cation transmembrane transporter activity;GO:0015079//potassium ion transmembrane transporter activity;GO:0015081//sodium ion transmembrane transporter activity…	-
LOC131145406	414.512	74.1227	754.901	10.1845	3.3483	7.63165e-22	2.00145e-18	NC_080429.1	4891028	4897007	+	2833	LOC131145406	GO:0003674;GO:0003824;GO:0004743;GO:0005575;GO:0005622;GO:0005623;GO:0005737;GO:0005975;GO:0006082;GO:0006090;GO:0006091;GO:0006096;GO:0006139;GO:0006163;GO:0006164;GO:0006165;GO:0006725;GO:0006732;GO:0006733;GO:0006753;GO:0006754;GO:0006757;GO:0006793;GO:0006796;GO:0006807;GO:0008150;GO:0008152;GO:0009056;GO:0009058;GO:0009108;GO:0009117;GO:0009123;GO:0009124;GO:0009126;GO:0009127;GO:0009132;GO:…	K00873	3GETP	G	sp|Q9M3B6|PKP4_ARATH Plastidial pyruvate kinase 4, chloroplastic OS=Arabidopsis thaliana OX=3702 GN=PKP4 PE=2 SV=1	XP_028077586.1 plastidial pyruvate kinase 4, chloroplastic isoform X1 [Camellia sinensis] &gt;XP_028077587.1 plastidial pyruvate kinase 4, chloroplastic isoform X1 [Camellia sinensis]	GO:0005975//carbohydrate metabolic process;GO:0006082//organic acid metabolic process;GO:0006090//pyruvate metabolic process;GO:0006091//generation of precursor metabolites and energy;GO:0006096//glycolytic process;GO:0006139//nucleobase-containing compound metabolic process;GO:0006163//purine nucleotide metabolic process;GO:0006164//purine nucleotide biosynthetic process;GO:0006165//nucleoside d…	GO:0005575//cellular_component;GO:0005622//intracellular anatomical structure;GO:0005623//obsolete cell;GO:0005737//cytoplasm;GO:0044424//obsolete intracellular part;GO:0044464//obsolete cell part;	GO:0003674//molecular_function;GO:0003824//catalytic activity;GO:0004743//pyruvate kinase activity;GO:0016740//transferase activity;GO:0016772//transferase activity, transferring phosphorus-containing groups;GO:0016773//phosphotransferase activity, alcohol group as acceptor;	ko00620(Pyruvate metabolism);ko00010(Glycolysis / Gluconeogenesis)
LOC131144872	6201.02	1911.06	10491	5.48961	2.4567	2.4441e-18	5.6086e-15	NC_080428.1	61224347	61232119	+	4614	LOC131144872	GO:0003674;GO:0003824;GO:0004842;GO:0005488;GO:0005515;GO:0005575;GO:0005622;GO:0005623;GO:0005737;GO:0005783;GO:0005794;GO:0006464;GO:0006807;GO:0006810;GO:0006811;GO:0006817;GO:0006820;GO:0006950;GO:0007154;GO:0008150;GO:0008152;GO:0009056;GO:0009057;GO:0009267;GO:0009605;GO:0009987;GO:0009991;GO:0010966;GO:0012505;GO:0015698;GO:0016036;GO:0016567;GO:0016740;GO:0019538;GO:0019787;GO:0019899;GO:…	K10581	3G823	O	sp|Q8VY10|UBC24_ARATH Probable ubiquitin-conjugating enzyme E2 24 OS=Arabidopsis thaliana OX=3702 GN=UBC24 PE=1 SV=1	XP_002267490.2 PREDICTED: probable ubiquitin-conjugating enzyme E2 24 [Vitis vinifera] &gt;XP_010646656.1 PREDICTED: probable ubiquitin-conjugating enzyme E2 24 [Vitis vinifera] &gt;XP_019073828.1 PREDICTED: probable ubiquitin-conjugating enzyme E2 24 [Vitis vinifera] &gt;CBI23966.3 unnamed protein product, partial [Vitis vinifera]	GO:0006464//cellular protein modification process;GO:0006807//nitrogen compound metabolic process;GO:0006810//transport;GO:0006811//ion transport;GO:0006817//phosphate ion transport;GO:0006820//anion transport;GO:0006950//response to stress;GO:0007154//cell communication;GO:0008150//biological_process;GO:0008152//metabolic process;GO:0009056//catabolic process;GO:0009057//macromolecule catabolic …	GO:0005575//cellular_component;GO:0005622//intracellular anatomical structure;GO:0005623//obsolete cell;GO:0005737//cytoplasm;GO:0005783//endoplasmic reticulum;GO:0005794//Golgi apparatus;GO:0012505//endomembrane system;GO:0043226//organelle;GO:0043227//membrane-bounded organelle;GO:0043229//intracellular organelle;GO:0043231//intracellular membrane-bounded organelle;GO:0044424//obsolete intracel…	GO:0003674//molecular_function;GO:0003824//catalytic activity;GO:0004842//ubiquitin-protein transferase activity;GO:0005488//binding;GO:0005515//protein binding;GO:0016740//transferase activity;GO:0019787//ubiquitin-like protein transferase activity;GO:0019899//enzyme binding;GO:0031625//ubiquitin protein ligase binding;GO:0044389//ubiquitin-like protein ligase binding;GO:0061630//ubiquitin prote…	ko04120(Ubiquitin mediated proteolysis)
LOC131165066	1061.58	55.4281	2067.74	37.3049	5.22129	1.30412e-16	2.66011e-13	NC_080425.1	96229997	96232951	+	2099	LOC131165066	-	-	4JITU	K	sp|Q66GR3|BH130_ARATH Transcription factor bHLH130 OS=Arabidopsis thaliana OX=3702 GN=BHLH130 PE=1 SV=1	XP_030961976.1 transcription factor bHLH130-like [Quercus lobata] &gt;XP_030961977.1 transcription factor bHLH130-like [Quercus lobata] &gt;XP_030961978.1 transcription factor bHLH130-like [Quercus lobata] &gt;XP_030961979.1 transcription factor bHLH130-like [Quercus lobata] &gt;XP_030961980.1 transcription factor bHLH130-like [Quercus lobata]	-	-	-	-
LOC131164766	269.347	65.0227	473.671	7.2847	2.86487	1.8541e-16	3.40375e-13	NC_080425.1	2573997	2576014	+	2018	LOC131164766	GO:0003674;GO:0003824;GO:0004620;GO:0004806;GO:0005575;GO:0005622;GO:0005623;GO:0005737;GO:0008970;GO:0009507;GO:0009536;GO:0016298;GO:0016787;GO:0016788;GO:0043226;GO:0043227;GO:0043229;GO:0043231;GO:0044424;GO:0044444;GO:0044464;GO:0047714;GO:0052689	-	3GBJ4	I	sp|O23522|PLA14_ARATH Phospholipase A1-Ibeta2, chloroplastic OS=Arabidopsis thaliana OX=3702 GN=At4g16820 PE=1 SV=2	XP_028115085.1 phospholipase A1-Ibeta2, chloroplastic-like [Camellia sinensis] &gt;THF99404.1 hypothetical protein TEA_019130 [Camellia sinensis var. sinensis]	-	GO:0005575//cellular_component;GO:0005622//intracellular anatomical structure;GO:0005623//obsolete cell;GO:0005737//cytoplasm;GO:0009507//chloroplast;GO:0009536//plastid;GO:0043226//organelle;GO:0043227//membrane-bounded organelle;GO:0043229//intracellular organelle;GO:0043231//intracellular membrane-bounded organelle;GO:0044424//obsolete intracellular part;GO:0044444//obsolete cytoplasmic part;G…	GO:0003674//molecular_function;GO:0003824//catalytic activity;GO:0004620//phospholipase activity;GO:0004806//triglyceride lipase activity;GO:0008970//phospholipase A1 activity;GO:0016298//lipase activity;GO:0016787//hydrolase activity;GO:0016788//hydrolase activity, acting on ester bonds;GO:0047714//galactolipase activity;GO:0052689//carboxylic ester hydrolase activity;	-
LOC131159280	30020.6	52351.9	7689.24	0.146876	-2.76733	7.90839e-16	1.31984e-12	NC_080423.1	97828441	97829628	-	1188	LOC131159280	-	-	3GD7G	A	sp|Q40381|RNS7_NICAL Ribonuclease S-7 OS=Nicotiana alata OX=4087 PE=1 SV=1	KAG0589079.1 hypothetical protein KC19_2G290200 [Ceratodon purpureus] &gt;KAG0589080.1 hypothetical protein KC19_2G290200 [Ceratodon purpureus] &gt;KAG0589081.1 hypothetical protein KC19_2G290200 [Ceratodon purpureus] &gt;KAG0589082.1 hypothetical protein KC19_2G290200 [Ceratodon purpureus] &gt;KAG0589083.1 hypothetical protein KC19_2G290200 [Ceratodon purpureus]	-	-	-	-
LOC131152062	231.801	404.176	59.4266	0.147031	-2.7658	1.21288e-14	1.85551e-11	NC_080419.1	113104657	113146560	+	3942	LOC131152062	GO:0000302;GO:0002237;GO:0003674;GO:0003824;GO:0004672;GO:0004673;GO:0005575;GO:0005622;GO:0005623;GO:0005737;GO:0005773;GO:0005886;GO:0006464;GO:0006468;GO:0006793;GO:0006796;GO:0006807;GO:0006950;GO:0006979;GO:0007154;GO:0007165;GO:0007275;GO:0008150;GO:0008152;GO:0009605;GO:0009607;GO:0009617;GO:0009636;GO:0009719;GO:0009725;GO:0009735;GO:0009736;GO:0009755;GO:0009787;GO:0009788;GO:0009966;GO:…	-	3G7M4	T	sp|Q3S4A7|AHK5_ARATH Histidine kinase 5 OS=Arabidopsis thaliana OX=3702 GN=AHK5 PE=1 SV=1	XP_034682300.1 histidine kinase 5 [Vitis riparia]	GO:0000302//response to reactive oxygen species;GO:0002237//response to molecule of bacterial origin;GO:0006464//cellular protein modification process;GO:0006468//protein phosphorylation;GO:0006793//phosphorus metabolic process;GO:0006796//phosphate-containing compound metabolic process;GO:0006807//nitrogen compound metabolic process;GO:0006950//response to stress;GO:0006979//response to oxidativ…	GO:0005575//cellular_component;GO:0005622//intracellular anatomical structure;GO:0005623//obsolete cell;GO:0005737//cytoplasm;GO:0005773//vacuole;GO:0005886//plasma membrane;GO:0016020//membrane;GO:0043226//organelle;GO:0043227//membrane-bounded organelle;GO:0043229//intracellular organelle;GO:0043231//intracellular membrane-bounded organelle;GO:0044424//obsolete intracellular part;GO:0044444//ob…	GO:0003674//molecular_function;GO:0003824//catalytic activity;GO:0004672//protein kinase activity;GO:0004673//protein histidine kinase activity;GO:0016301//kinase activity;GO:0016740//transferase activity;GO:0016772//transferase activity, transferring phosphorus-containing groups;GO:0016773//phosphotransferase activity, alcohol group as acceptor;GO:0016775//phosphotransferase activity, nitrogenou…	-
LOC131151033	99.149	14.8216	183.477	12.379	3.62983	7.38967e-14	1.04353e-10	NC_080419.1	25178835	25180969	-	2011	LOC131151033	GO:0003674;GO:0005215;GO:0006810;GO:0006855;GO:0008150;GO:0015238;GO:0015893;GO:0022857;GO:0042221;GO:0042493;GO:0050896;GO:0051179;GO:0051234;GO:0055085	K03327	4JDD9	V	sp|Q9FH21|DTX55_ARATH Protein DETOXIFICATION 55 OS=Arabidopsis thaliana OX=3702 GN=DTX55 PE=2 SV=1	XP_011011677.1 PREDICTED: MATE efflux family protein 5 [Populus euphratica]	GO:0006810//transport;GO:0006855//xenobiotic transmembrane transport;GO:0008150//biological_process;GO:0015893//xenobiotic transport;GO:0042221//response to chemical;GO:0042493//response to xenobiotic stimulus;GO:0050896//response to stimulus;GO:0051179//localization;GO:0051234//establishment of localization;GO:0055085//transmembrane transport;	-	GO:0003674//molecular_function;GO:0005215//transporter activity;GO:0015238//xenobiotic transmembrane transporter activity;GO:0022857//transmembrane transporter activity;	-
LOC131150401	51.9818	101.96	2.00316	0.0196465	-5.66959	8.30333e-14	1.0888e-10	NC_080419.1	2996524	2997861	+	1011	LOC131150401	-	-	3G7KN	S	sp|P22242|DRPE_CRAPL Desiccation-related protein PCC13-62 OS=Craterostigma plantagineum OX=4153 PE=2 SV=1	XP_020221480.1 desiccation-related protein PCC13-62 [Cajanus cajan] &gt;KYP62527.1 Desiccation-related protein PCC13-62 [Cajanus cajan]	-	-	-	-
LOC131149663	198.059	344.582	51.5359	0.14956	-2.7412	9.59664e-14	1.1516e-10	NC_080418.1	56127809	56137660	-	1053	LOC131149663	GO:0005575;GO:0005576;GO:0005618;GO:0005622;GO:0005623;GO:0005737;GO:0005794;GO:0005829;GO:0006725;GO:0008150;GO:0008152;GO:0009058;GO:0009698;GO:0009699;GO:0009808;GO:0009809;GO:0009888;GO:0009889;GO:0009891;GO:0009893;GO:0009987;GO:0010087;GO:0010089;GO:0012505;GO:0019222;GO:0019438;GO:0019748;GO:0030312;GO:0031323;GO:0031325;GO:0031326;GO:0031328;GO:0032502;GO:0043226;GO:0043227;GO:0043229;GO:…	K00430	3GFRT	Q	sp|A7NY33|PER4_VITVI Peroxidase 4 OS=Vitis vinifera OX=29760 GN=GSVIVT00023967001 PE=1 SV=1	XP_010246463.1 PREDICTED: peroxidase P7-like [Nelumbo nucifera] &gt;DAD37808.1 TPA_asm: hypothetical protein HUJ06_008449 [Nelumbo nucifera]	GO:0006725//cellular aromatic compound metabolic process;GO:0008150//biological_process;GO:0008152//metabolic process;GO:0009058//biosynthetic process;GO:0009698//phenylpropanoid metabolic process;GO:0009699//phenylpropanoid biosynthetic process;GO:0009808//lignin metabolic process;GO:0009809//lignin biosynthetic process;GO:0009888//tissue development;GO:0009889//regulation of biosynthetic proces…	GO:0005575//cellular_component;GO:0005576//extracellular region;GO:0005618//cell wall;GO:0005622//intracellular anatomical structure;GO:0005623//obsolete cell;GO:0005737//cytoplasm;GO:0005794//Golgi apparatus;GO:0005829//cytosol;GO:0012505//endomembrane system;GO:0030312//external encapsulating structure;GO:0043226//organelle;GO:0043227//membrane-bounded organelle;GO:0043229//intracellular organe…	-	ko00940(Phenylpropanoid biosynthesis)
LOC131146917	232.281	398.716	65.8455	0.165144	-2.59821	1.00368e-13	1.1516e-10	NC_080429.1	18567851	18570199	-	776	LOC131146917	-	-	3GCR9	S	sp|P16273|PRPX_HORVU Pathogen-related protein OS=Hordeum vulgare OX=4513 PE=2 SV=2	KAF8411674.1 hypothetical protein HHK36_004232 [Tetracentron sinense]	-	-	-	-
LOC131144037	741.177	1173.7	308.651	0.262972	-1.92702	2.44624e-13	2.64165e-10	NC_080428.1	82322725	82326035	+	1329	LOC131144037	-	K01188	3GNGZ	G	sp|Q7XKV2|BGL13_ORYSJ Beta-glucosidase 13 OS=Oryza sativa subsp. japonica OX=39947 GN=BGLU13 PE=2 SV=2	PSS13661.1 Beta-glucosidase [Actinidia chinensis var. chinensis]	-	-	-	ko00500(Starch and sucrose metabolism);ko00460(Cyanoamino acid metabolism)
LOC131144382	1698.41	2612.89	783.933	0.300025	-1.73684	7.18397e-13	7.32685e-10	NC_080428.1	70612972	70615321	+	1444	LOC131144382	GO:0003674;GO:0003676;GO:0003677;GO:0003700;GO:0005488;GO:0005515;GO:0005575;GO:0005622;GO:0005623;GO:0005634;GO:0006355;GO:0006417;GO:0006950;GO:0006970;GO:0007275;GO:0008150;GO:0009314;GO:0009416;GO:0009628;GO:0009637;GO:0009651;GO:0009653;GO:0009889;GO:0009890;GO:0009891;GO:0009892;GO:0009893;GO:0009965;GO:0010016;GO:0010468;GO:0010556;GO:0010557;GO:0010558;GO:0010604;GO:0010605;GO:0010608;GO:…	K09338	4JH2E	K	sp|Q02283|HAT5_ARATH Homeobox-leucine zipper protein HAT5 OS=Arabidopsis thaliana OX=3702 GN=HAT5 PE=1 SV=1	XP_030961527.1 homeobox-leucine zipper protein ATHB-54-like [Quercus lobata]	GO:0006355//regulation of transcription, DNA-templated;GO:0006417//regulation of translation;GO:0006950//response to stress;GO:0006970//response to osmotic stress;GO:0007275//multicellular organism development;GO:0008150//biological_process;GO:0009314//response to radiation;GO:0009416//response to light stimulus;GO:0009628//response to abiotic stimulus;GO:0009637//response to blue light;GO:000965…	GO:0005575//cellular_component;GO:0005622//intracellular anatomical structure;GO:0005623//obsolete cell;GO:0005634//nucleus;GO:0043226//organelle;GO:0043227//membrane-bounded organelle;GO:0043229//intracellular organelle;GO:0043231//intracellular membrane-bounded organelle;GO:0044424//obsolete intracellular part;GO:0044464//obsolete cell part;	GO:0003674//molecular_function;GO:0003676//nucleic acid binding;GO:0003677//DNA binding;GO:0003700//DNA-binding transcription factor activity;GO:0005488//binding;GO:0005515//protein binding;GO:0042802//identical protein binding;GO:0042803//protein homodimerization activity;GO:0043565//sequence-specific DNA binding;GO:0046983//protein dimerization activity;GO:0097159//organic cyclic compound bindi…	-
LOC131165485	686.635	202.115	1171.15	5.79449	2.53468	9.95328e-13	9.61697e-10	NC_080426.1	2492706	2496123	+	1298	LOC131165485	GO:0000003;GO:0000041;GO:0000302;GO:0003006;GO:0003674;GO:0005488;GO:0005506;GO:0005575;GO:0005622;GO:0005623;GO:0005737;GO:0005739;GO:0006810;GO:0006811;GO:0006812;GO:0006826;GO:0006873;GO:0006875;GO:0006879;GO:0006880;GO:0006950;GO:0006979;GO:0007275;GO:0008150;GO:0008152;GO:0009507;GO:0009526;GO:0009532;GO:0009536;GO:0009570;GO:0009791;GO:0009908;GO:0009941;GO:0009987;GO:0010035;GO:0010038;GO:…	K00522	44DJR	P	sp|Q948P6|FRI3_SOYBN Ferritin-3, chloroplastic OS=Glycine max OX=3847 PE=2 SV=1	XP_028118161.1 ferritin-3, chloroplastic-like [Camellia sinensis] &gt;THF97392.1 hypothetical protein TEA_023749 [Camellia sinensis var. sinensis]	GO:0000003//reproduction;GO:0000041//transition metal ion transport;GO:0000302//response to reactive oxygen species;GO:0003006//developmental process involved in reproduction;GO:0006810//transport;GO:0006811//ion transport;GO:0006812//cation transport;GO:0006826//iron ion transport;GO:0006873//cellular ion homeostasis;GO:0006875//cellular metal ion homeostasis;GO:0006879//cellular iron ion homeos…	GO:0005575//cellular_component;GO:0005622//intracellular anatomical structure;GO:0005623//obsolete cell;GO:0005737//cytoplasm;GO:0005739//mitochondrion;GO:0009507//chloroplast;GO:0009526//plastid envelope;GO:0009532//plastid stroma;GO:0009536//plastid;GO:0009570//chloroplast stroma;GO:0009941//chloroplast envelope;GO:0016020//membrane;GO:0031967//organelle envelope;GO:0031975//envelope;GO:0043226…	GO:0003674//molecular_function;GO:0005488//binding;GO:0005506//iron ion binding;GO:0043167//ion binding;GO:0043169//cation binding;GO:0046872//metal ion binding;GO:0046914//transition metal ion binding;	-
LOC131156579	1513.34	255.855	2770.83	10.8297	3.43692	2.83851e-12	2.60547e-09	NC_080421.1	2041287	2044749	-	1439	LOC131156579	GO:0005575;GO:0005618;GO:0005622;GO:0005623;GO:0005737;GO:0005794;GO:0005829;GO:0005911;GO:0009505;GO:0009506;GO:0012505;GO:0016020;GO:0030054;GO:0030312;GO:0043226;GO:0043227;GO:0043229;GO:0043231;GO:0044424;GO:0044444;GO:0044464;GO:0055044;GO:0071944	-	3HTDW	S	sp|Q9SVE5|EXLA2_ARATH Expansin-like A2 OS=Arabidopsis thaliana OX=3702 GN=EXLA2 PE=2 SV=1	TKY67789.1 Expansin A1 [Spatholobus suberectus]	-	GO:0005575//cellular_component;GO:0005618//cell wall;GO:0005622//intracellular anatomical structure;GO:0005623//obsolete cell;GO:0005737//cytoplasm;GO:0005794//Golgi apparatus;GO:0005829//cytosol;GO:0005911//cell-cell junction;GO:0009505//plant-type cell wall;GO:0009506//plasmodesma;GO:0012505//endomembrane system;GO:0016020//membrane;GO:0030054//cell junction;GO:0030312//external encapsulating s…	-	-
LOC131167013	1988.46	938.816	3038.11	3.2361	1.69426	1.61531e-11	1.41208e-08	NC_080426.1	5595843	5598892	-	2233	LOC131167013	-	-	3GDEV	K	sp|Q8S9H7|DIV_ANTMA Transcription factor DIVARICATA OS=Antirrhinum majus OX=4151 GN=DIVARICATA PE=2 SV=1	XP_034705378.1 transcription factor DIVARICATA-like [Vitis riparia]	-	-	-	-
LOC131149135	488.916	0	977.832	Inf	Inf	2.86548e-11	2.39112e-08	NC_080417.1	134481016	134481483	+	468	LOC131149135	GO:0000003;GO:0000302;GO:0001101;GO:0003006;GO:0005575;GO:0005576;GO:0005615;GO:0006950;GO:0006952;GO:0006979;GO:0007154;GO:0007165;GO:0007275;GO:0008150;GO:0009605;GO:0009607;GO:0009617;GO:0009719;GO:0009725;GO:0009751;GO:0009753;GO:0009755;GO:0009791;GO:0009863;GO:0009867;GO:0009889;GO:0009987;GO:0010033;GO:0010035;GO:0010154;GO:0010193;GO:0010337;GO:0010565;GO:0010817;GO:0010941;GO:0010942;GO:…	-	4JU3V	S	sp|Q9LNN7|GRI_ARATH Protein GRIM REAPER OS=Arabidopsis thaliana OX=3702 GN=GRI PE=1 SV=1	XP_011462390.1 PREDICTED: protein GRIM REAPER [Fragaria vesca subsp. vesca]	GO:0000003//reproduction;GO:0000302//response to reactive oxygen species;GO:0001101//response to acid chemical;GO:0003006//developmental process involved in reproduction;GO:0006950//response to stress;GO:0006952//defense response;GO:0006979//response to oxidative stress;GO:0007154//cell communication;GO:0007165//signal transduction;GO:0007275//multicellular organism development;GO:0008150//biolog…	GO:0005575//cellular_component;GO:0005576//extracellular region;GO:0005615//extracellular space;GO:0044421//obsolete extracellular region part;	-	-
LOC131149138	528.148	0	1056.3	Inf	Inf	3.90936e-11	3.12035e-08	NC_080417.1	134488815	134494057	+	516	LOC131149138	GO:0000003;GO:0000302;GO:0001101;GO:0003006;GO:0005575;GO:0005576;GO:0005615;GO:0006950;GO:0006952;GO:0006979;GO:0007154;GO:0007165;GO:0007275;GO:0008150;GO:0009605;GO:0009607;GO:0009617;GO:0009719;GO:0009725;GO:0009751;GO:0009753;GO:0009755;GO:0009791;GO:0009863;GO:0009867;GO:0009889;GO:0009987;GO:0010033;GO:0010035;GO:0010154;GO:0010193;GO:0010337;GO:0010565;GO:0010817;GO:0010941;GO:0010942;GO:…	-	4JU3V	S	sp|Q9LNN7|GRI_ARATH Protein GRIM REAPER OS=Arabidopsis thaliana OX=3702 GN=GRI PE=1 SV=1	XP_011462390.1 PREDICTED: protein GRIM REAPER [Fragaria vesca subsp. vesca]	GO:0000003//reproduction;GO:0000302//response to reactive oxygen species;GO:0001101//response to acid chemical;GO:0003006//developmental process involved in reproduction;GO:0006950//response to stress;GO:0006952//defense response;GO:0006979//response to oxidative stress;GO:0007154//cell communication;GO:0007165//signal transduction;GO:0007275//multicellular organism development;GO:0008150//biolog…	GO:0005575//cellular_component;GO:0005576//extracellular region;GO:0005615//extracellular space;GO:0044421//obsolete extracellular region part;	-	-
LOC131166152	289.179	45.8823	532.475	11.6052	3.5367	5.14404e-11	3.93476e-08	NC_080426.1	34199299	34200139	-	841	LOC131166152	-	K09286	3GJXA	K	sp|Q40479|ERF2_TOBAC Ethylene-responsive transcription factor 2 OS=Nicotiana tabacum OX=4097 GN=ERF2 PE=2 SV=1	CAN82632.1 hypothetical protein VITISV_028134 [Vitis vinifera]	-	-	-	-
LOC131167430	6335.06	31.8407	12638.3	396.922	8.63271	7.36429e-11	5.27336e-08	NC_080427.1	24571812	24573402	+	969	LOC131167430	GO:0003674;GO:0003824;GO:0004601;GO:0005575;GO:0005618;GO:0005622;GO:0005623;GO:0005737;GO:0005829;GO:0005911;GO:0006950;GO:0006952;GO:0008150;GO:0008152;GO:0009505;GO:0009506;GO:0009605;GO:0009607;GO:0009620;GO:0009636;GO:0009664;GO:0009987;GO:0016043;GO:0016209;GO:0016491;GO:0016684;GO:0030054;GO:0030312;GO:0042221;GO:0043207;GO:0044424;GO:0044444;GO:0044464;GO:0045229;GO:0050832;GO:0050896;GO:…	K00430	4JI1U	Q	sp|Q42580|PER21_ARATH Peroxidase 21 OS=Arabidopsis thaliana OX=3702 GN=PER21 PE=1 SV=1	XP_007207867.2 peroxidase 21 [Prunus persica] &gt;ONI03109.1 hypothetical protein PRUPE_6G239400 [Prunus persica]	GO:0006950//response to stress;GO:0006952//defense response;GO:0008150//biological_process;GO:0008152//metabolic process;GO:0009605//response to external stimulus;GO:0009607//response to biotic stimulus;GO:0009620//response to fungus;GO:0009636//response to toxic substance;GO:0009664//plant-type cell wall organization;GO:0009987//cellular process;GO:0016043//cellular component organization;GO:004…	GO:0005575//cellular_component;GO:0005618//cell wall;GO:0005622//intracellular anatomical structure;GO:0005623//obsolete cell;GO:0005737//cytoplasm;GO:0005829//cytosol;GO:0005911//cell-cell junction;GO:0009505//plant-type cell wall;GO:0009506//plasmodesma;GO:0030054//cell junction;GO:0030312//external encapsulating structure;GO:0044424//obsolete intracellular part;GO:0044444//obsolete cytoplasmic…	GO:0003674//molecular_function;GO:0003824//catalytic activity;GO:0004601//peroxidase activity;GO:0016209//antioxidant activity;GO:0016491//oxidoreductase activity;GO:0016684//oxidoreductase activity, acting on peroxide as acceptor;	ko00940(Phenylpropanoid biosynthesis)
LOC131162172	999.845	1762.39	237.302	0.134648	-2.89273	7.46854e-11	5.27336e-08	NC_080424.1	106467817	106468801	+	872	LOC131162172	GO:0005575;GO:0005618;GO:0005623;GO:0030312;GO:0044464;GO:0071944	-	3G7XG	S	sp|Q9SFF9|GL17_ARATH Germin-like protein subfamily 1 member 7 OS=Arabidopsis thaliana OX=3702 GN=At3g05950 PE=2 SV=1	XP_021676205.1 germin-like protein subfamily 1 member 17 [Hevea brasiliensis]	-	GO:0005575//cellular_component;GO:0005618//cell wall;GO:0005623//obsolete cell;GO:0030312//external encapsulating structure;GO:0044464//obsolete cell part;GO:0071944//cell periphery;	-	-
LOC131166215	151.229	15.291	287.167	18.7802	4.23114	2.26252e-10	1.50877e-07	NC_080426.1	34180077	34181018	-	942	LOC131166215	-	-	3GJXA	K	sp|Q8L9K1|ERF99_ARATH Ethylene-responsive transcription factor 13 OS=Arabidopsis thaliana OX=3702 GN=ERF13 PE=1 SV=2	XP_002271521.1 PREDICTED: ethylene-responsive transcription factor 2 [Vitis vinifera] &gt;CBI16659.3 unnamed protein product, partial [Vitis vinifera]	-	-	-	-
LOC131151689	14096.2	28023.5	168.88	0.00602636	-7.3745	2.30121e-10	1.50877e-07	NC_080419.1	1415483	1416646	-	915	LOC131151689	GO:0000003;GO:0001101;GO:0003006;GO:0003674;GO:0003824;GO:0004601;GO:0006950;GO:0007275;GO:0008150;GO:0008152;GO:0008379;GO:0009269;GO:0009414;GO:0009415;GO:0009628;GO:0009636;GO:0009791;GO:0009987;GO:0010035;GO:0010154;GO:0010162;GO:0010231;GO:0010431;GO:0016209;GO:0016491;GO:0016684;GO:0021700;GO:0022414;GO:0022611;GO:0032501;GO:0032502;GO:0032504;GO:0042221;GO:0048316;GO:0048608;GO:0048609;GO:…	K11188	3GAU6	O	sp|Q6E2Z6|REHY_MEDTR 1-Cys peroxiredoxin OS=Medicago truncatula OX=3880 PE=2 SV=1	OVA05704.1 Alkyl hydroperoxide reductase subunit C/ Thiol specific antioxidant [Macleaya cordata]	GO:0000003//reproduction;GO:0001101//response to acid chemical;GO:0003006//developmental process involved in reproduction;GO:0006950//response to stress;GO:0007275//multicellular organism development;GO:0008150//biological_process;GO:0008152//metabolic process;GO:0009269//response to desiccation;GO:0009414//response to water deprivation;GO:0009415//response to water;GO:0009628//response to abioti…	-	GO:0003674//molecular_function;GO:0003824//catalytic activity;GO:0004601//peroxidase activity;GO:0008379//thioredoxin peroxidase activity;GO:0016209//antioxidant activity;GO:0016491//oxidoreductase activity;GO:0016684//oxidoreductase activity, acting on peroxide as acceptor;GO:0051920//peroxiredoxin activity;	ko00940(Phenylpropanoid biosynthesis);ko00480(Glutathione metabolism)
LOC131144390	240.806	391.875	89.7381	0.228997	-2.1266	3.38329e-10	2.14174e-07	NC_080428.1	73674228	73676558	+	1294	LOC131144390	GO:0003674;GO:0003824;GO:0004518;GO:0004519;GO:0006139;GO:0006259;GO:0006308;GO:0006725;GO:0006807;GO:0008150;GO:0008152;GO:0009056;GO:0009057;GO:0009987;GO:0016787;GO:0016788;GO:0019439;GO:0034641;GO:0034655;GO:0043170;GO:0044237;GO:0044238;GO:0044248;GO:0044260;GO:0044265;GO:0044270;GO:0046483;GO:0046700;GO:0071704;GO:0090304;GO:0090305;GO:1901360;GO:1901361;GO:1901575	-	4JGHR	S	sp|Q9C9G4|ENDO2_ARATH Endonuclease 2 OS=Arabidopsis thaliana OX=3702 GN=ENDO2 PE=1 SV=1	KAA8532699.1 hypothetical protein F0562_032732 [Nyssa sinensis]	GO:0006139//nucleobase-containing compound metabolic process;GO:0006259//DNA metabolic process;GO:0006308//DNA catabolic process;GO:0006725//cellular aromatic compound metabolic process;GO:0006807//nitrogen compound metabolic process;GO:0008150//biological_process;GO:0008152//metabolic process;GO:0009056//catabolic process;GO:0009057//macromolecule catabolic process;GO:0009987//cellular process;G…	-	GO:0003674//molecular_function;GO:0003824//catalytic activity;GO:0004518//nuclease activity;GO:0004519//endonuclease activity;GO:0016787//hydrolase activity;GO:0016788//hydrolase activity, acting on ester bonds;	-
LOC131145425	933.335	463.707	1402.96	3.02553	1.59719	4.16952e-10	2.55147e-07	NC_080429.1	5429908	5433922	-	1180	LOC131145425	GO:0003674;GO:0005215;GO:0005575;GO:0005623;GO:0005886;GO:0005887;GO:0006810;GO:0008150;GO:0008643;GO:0015144;GO:0016020;GO:0016021;GO:0022857;GO:0031224;GO:0031226;GO:0034219;GO:0044425;GO:0044459;GO:0044464;GO:0051119;GO:0051179;GO:0051234;GO:0055085;GO:0071702;GO:0071944	K15382	3GEIF	U	sp|Q5NAZ9|SWT3B_ORYSJ Bidirectional sugar transporter SWEET3b OS=Oryza sativa subsp. japonica OX=39947 GN=SWEET3B PE=3 SV=2	XP_006422124.1 bidirectional sugar transporter SWEET3 [Citrus clementina] &gt;XP_006490564.1 bidirectional sugar transporter SWEET3 [Citrus sinensis] &gt;ESR35364.1 hypothetical protein CICLE_v10007057mg [Citrus clementina] &gt;KDO56124.1 hypothetical protein CISIN_1g042197mg [Citrus sinensis]	GO:0006810//transport;GO:0008150//biological_process;GO:0008643//carbohydrate transport;GO:0034219//carbohydrate transmembrane transport;GO:0051179//localization;GO:0051234//establishment of localization;GO:0055085//transmembrane transport;GO:0071702//organic substance transport;	GO:0005575//cellular_component;GO:0005623//obsolete cell;GO:0005886//plasma membrane;GO:0005887//integral component of plasma membrane;GO:0016020//membrane;GO:0016021//integral component of membrane;GO:0031224//intrinsic component of membrane;GO:0031226//intrinsic component of plasma membrane;GO:0044425//obsolete membrane part;GO:0044459//obsolete plasma membrane part;GO:0044464//obsolete cell pa…	GO:0003674//molecular_function;GO:0005215//transporter activity;GO:0015144//carbohydrate transmembrane transporter activity;GO:0022857//transmembrane transporter activity;GO:0051119//sugar transmembrane transporter activity;	-
LOC131162540	1379.7	664.59	2094.82	3.15204	1.65629	6.23227e-10	3.69071e-07	NC_080424.1	41958393	41959639	-	1247	LOC131162540	GO:0001666;GO:0005575;GO:0005618;GO:0005622;GO:0005623;GO:0005737;GO:0005794;GO:0006950;GO:0008150;GO:0009505;GO:0009628;GO:0012505;GO:0030312;GO:0036293;GO:0040007;GO:0043226;GO:0043227;GO:0043229;GO:0043231;GO:0044424;GO:0044444;GO:0044464;GO:0050896;GO:0070482;GO:0071944	-	4JRTZ	L	sp|O82161|PHI1_TOBAC Protein PHOSPHATE-INDUCED 1 OS=Nicotiana tabacum OX=4097 GN=PHI-1 PE=2 SV=1	XP_021690676.1 protein EXORDIUM-like [Hevea brasiliensis]	GO:0001666//response to hypoxia;GO:0006950//response to stress;GO:0008150//biological_process;GO:0009628//response to abiotic stimulus;GO:0036293//response to decreased oxygen levels;GO:0040007//growth;GO:0050896//response to stimulus;GO:0070482//response to oxygen levels;	GO:0005575//cellular_component;GO:0005618//cell wall;GO:0005622//intracellular anatomical structure;GO:0005623//obsolete cell;GO:0005737//cytoplasm;GO:0005794//Golgi apparatus;GO:0009505//plant-type cell wall;GO:0012505//endomembrane system;GO:0030312//external encapsulating structure;GO:0043226//organelle;GO:0043227//membrane-bounded organelle;GO:0043229//intracellular organelle;GO:0043231//intr…	-	-
LOC131149147	169.51	0	339.021	Inf	Inf	8.86763e-10	5.08725e-07	NC_080417.1	134536243	134536629	+	387	LOC131149147	GO:0000003;GO:0000302;GO:0001101;GO:0003006;GO:0005575;GO:0005576;GO:0005615;GO:0006950;GO:0006952;GO:0006979;GO:0007154;GO:0007165;GO:0007275;GO:0008150;GO:0009605;GO:0009607;GO:0009617;GO:0009719;GO:0009725;GO:0009751;GO:0009753;GO:0009755;GO:0009791;GO:0009863;GO:0009867;GO:0009889;GO:0009987;GO:0010033;GO:0010035;GO:0010154;GO:0010193;GO:0010337;GO:0010565;GO:0010817;GO:0010941;GO:0010942;GO:…	-	4JU3V	S	sp|Q9LNN7|GRI_ARATH Protein GRIM REAPER OS=Arabidopsis thaliana OX=3702 GN=GRI PE=1 SV=1	XP_019154036.1 PREDICTED: protein GRIM REAPER [Ipomoea nil]	GO:0000003//reproduction;GO:0000302//response to reactive oxygen species;GO:0001101//response to acid chemical;GO:0003006//developmental process involved in reproduction;GO:0006950//response to stress;GO:0006952//defense response;GO:0006979//response to oxidative stress;GO:0007154//cell communication;GO:0007165//signal transduction;GO:0007275//multicellular organism development;GO:0008150//biolog…	GO:0005575//cellular_component;GO:0005576//extracellular region;GO:0005615//extracellular space;GO:0044421//obsolete extracellular region part;	-	-
LOC131165810	867.282	99.8775	1634.69	16.3669	4.03271	1.00602e-09	5.58946e-07	NC_080426.1	49833077	49835167	+	2091	LOC131165810	-	-	3GXG1	O	sp|Q8RWB7|PMT12_ARATH Probable methyltransferase At1g29790 OS=Arabidopsis thaliana OX=3702 GN=CLSC5 PE=2 SV=1	XP_017969861.1 PREDICTED: uncharacterized protein LOC18614063 [Theobroma cacao]	-	-	-	-
LOC131144289	495.228	784.575	205.881	0.262411	-1.9301	1.0352e-09	5.58946e-07	NC_080428.1	76714967	76718232	-	1537	LOC131144289	-	-	3GE2I	S	sp|Q9ZUD9|SRO2_ARATH Probable inactive poly [ADP-ribose] polymerase SRO2 OS=Arabidopsis thaliana OX=3702 GN=SRO2 PE=1 SV=1	KAA8529585.1 hypothetical protein F0562_034315 [Nyssa sinensis]	-	-	-	-
LOC131157560	168.476	54.9504	282.002	5.13194	2.3595	1.66975e-09	8.75808e-07	NC_080422.1	27167444	27168426	-	983	LOC131157560	-	-	3GJB0	S	sp|Q9M8L3|VQ11_ARATH VQ motif-containing protein 11 OS=Arabidopsis thaliana OX=3702 GN=VQ11 PE=1 SV=1	RVW35906.1 VQ motif-containing protein 11 [Vitis vinifera]	-	-	-	-
LOC131167577	5336.61	49.5193	10623.7	214.537	7.74508	1.9243e-09	9.81286e-07	NC_080427.1	65341378	65358318	+	1323	LOC131167577	-	-	3G84J	G	sp|Q94AJ5|PGLR5_ARATH Probable polygalacturonase At1g80170 OS=Arabidopsis thaliana OX=3702 GN=At1g80170 PE=1 SV=1	GAV69808.1 Glyco_hydro_28 domain-containing protein, partial [Cephalotus follicularis]	-	-	-	-
LOC131154444	33260.3	57216.4	9304.22	0.162615	-2.62047	2.12617e-09	1.05493e-06	NC_080417.1	4126503	4145307	+	3010	LOC131154444	GO:0005575;GO:0005623;GO:0005886;GO:0006950;GO:0006970;GO:0008150;GO:0009628;GO:0009787;GO:0009966;GO:0009987;GO:0010646;GO:0010928;GO:0016020;GO:0023051;GO:0033554;GO:0044464;GO:0048580;GO:0048583;GO:0050789;GO:0050793;GO:0050794;GO:0050896;GO:0051239;GO:0051716;GO:0065007;GO:0071214;GO:0071470;GO:0071944;GO:0104004;GO:1901419;GO:1905957;GO:2000026;GO:2000028;GO:2000241	-	3GDPC	S	sp|Q9ZQ47|GRDP1_ARATH Glycine-rich domain-containing protein 1 OS=Arabidopsis thaliana OX=3702 GN=GRDP1 PE=2 SV=1	XP_002265108.2 PREDICTED: glycine-rich domain-containing protein 1 [Vitis vinifera]	GO:0006950//response to stress;GO:0006970//response to osmotic stress;GO:0008150//biological_process;GO:0009628//response to abiotic stimulus;GO:0009787//regulation of abscisic acid-activated signaling pathway;GO:0009966//regulation of signal transduction;GO:0009987//cellular process;GO:0010646//regulation of cell communication;GO:0010928//regulation of auxin mediated signaling pathway;GO:0023051…	GO:0005575//cellular_component;GO:0005623//obsolete cell;GO:0005886//plasma membrane;GO:0016020//membrane;GO:0044464//obsolete cell part;GO:0071944//cell periphery;	-	-
LOC131162538	368.705	153.113	584.297	3.81611	1.9321	2.61974e-09	1.26561e-06	NC_080424.1	41912436	41913644	-	1209	LOC131162538	GO:0001666;GO:0005575;GO:0005618;GO:0005622;GO:0005623;GO:0005737;GO:0005794;GO:0006950;GO:0008150;GO:0009505;GO:0009628;GO:0012505;GO:0030312;GO:0036293;GO:0040007;GO:0043226;GO:0043227;GO:0043229;GO:0043231;GO:0044424;GO:0044444;GO:0044464;GO:0050896;GO:0070482;GO:0071944	-	4JRTZ	L	sp|O82161|PHI1_TOBAC Protein PHOSPHATE-INDUCED 1 OS=Nicotiana tabacum OX=4097 GN=PHI-1 PE=2 SV=1	KAF3968142.1 hypothetical protein CMV_007938 [Castanea mollissima]	GO:0001666//response to hypoxia;GO:0006950//response to stress;GO:0008150//biological_process;GO:0009628//response to abiotic stimulus;GO:0036293//response to decreased oxygen levels;GO:0040007//growth;GO:0050896//response to stimulus;GO:0070482//response to oxygen levels;	GO:0005575//cellular_component;GO:0005618//cell wall;GO:0005622//intracellular anatomical structure;GO:0005623//obsolete cell;GO:0005737//cytoplasm;GO:0005794//Golgi apparatus;GO:0009505//plant-type cell wall;GO:0012505//endomembrane system;GO:0030312//external encapsulating structure;GO:0043226//organelle;GO:0043227//membrane-bounded organelle;GO:0043229//intracellular organelle;GO:0043231//intr…	-	-
LOC131149161	317.489	0	634.979	Inf	Inf	3.63285e-09	1.71005e-06	NC_080417.1	134570678	134571145	+	468	LOC131149161	GO:0000003;GO:0000302;GO:0001101;GO:0003006;GO:0005575;GO:0005576;GO:0005615;GO:0006950;GO:0006952;GO:0006979;GO:0007154;GO:0007165;GO:0007275;GO:0008150;GO:0009605;GO:0009607;GO:0009617;GO:0009719;GO:0009725;GO:0009751;GO:0009753;GO:0009755;GO:0009791;GO:0009863;GO:0009867;GO:0009889;GO:0009987;GO:0010033;GO:0010035;GO:0010154;GO:0010193;GO:0010337;GO:0010565;GO:0010817;GO:0010941;GO:0010942;GO:…	-	4JU3V	S	sp|Q9LNN7|GRI_ARATH Protein GRIM REAPER OS=Arabidopsis thaliana OX=3702 GN=GRI PE=1 SV=1	KAF8024070.1 hypothetical protein BT93_F1318 [Corymbia citriodora subsp. variegata]	GO:0000003//reproduction;GO:0000302//response to reactive oxygen species;GO:0001101//response to acid chemical;GO:0003006//developmental process involved in reproduction;GO:0006950//response to stress;GO:0006952//defense response;GO:0006979//response to oxidative stress;GO:0007154//cell communication;GO:0007165//signal transduction;GO:0007275//multicellular organism development;GO:0008150//biolog…	GO:0005575//cellular_component;GO:0005576//extracellular region;GO:0005615//extracellular space;GO:0044421//obsolete extracellular region part;	-	-
LOC131146756	326.203	535.923	116.483	0.217351	-2.2019	3.82381e-09	1.75494e-06	NC_080429.1	20618330	20618719	+	390	LOC131146756	-	-	3GIPT	S	sp|P14009|14KD_DAUCA 14 kDa proline-rich protein DC2.15 OS=Daucus carota OX=4039 PE=2 SV=1	XP_022855931.1 14 kDa proline-rich protein DC2.15-like [Olea europaea var. sylvestris] &gt;CAA2988665.1 Hypothetical predicted protein [Olea europaea subsp. europaea]	-	-	-	-
LOC131144699	8399.82	12524.6	4275.03	0.34133	-1.55076	4.1072e-09	1.82912e-06	NC_080428.1	81868091	81871834	+	1513	LOC131144699	-	K00134	4JRTC	G	sp|Q7FAH2|G3PC2_ORYSJ Glyceraldehyde-3-phosphate dehydrogenase 2, cytosolic OS=Oryza sativa subsp. japonica OX=39947 GN=GAPC2 PE=1 SV=1	KAF8399892.1 hypothetical protein HHK36_015762 [Tetracentron sinense]	-	-	-	ko00710(Carbon fixation in photosynthetic organisms);ko00010(Glycolysis / Gluconeogenesis)
LOC131146833	3353.15	5348.81	1357.49	0.253793	-1.97827	4.19865e-09	1.82912e-06	NC_080429.1	21173796	21177317	-	2274	LOC131146833	GO:0008150;GO:0042592;GO:0048878;GO:0050801;GO:0055062;GO:0055081;GO:0055083;GO:0065007;GO:0065008;GO:0072505;GO:0072506;GO:0098771	K13783	3GC6T	G	sp|Q9C5L3|GLPT1_ARATH Putative glycerol-3-phosphate transporter 1 OS=Arabidopsis thaliana OX=3702 GN=At3g47420 PE=2 SV=1	KAA8533862.1 hypothetical protein F0562_031379 [Nyssa sinensis]	GO:0008150//biological_process;GO:0042592//homeostatic process;GO:0048878//chemical homeostasis;GO:0050801//ion homeostasis;GO:0055062//phosphate ion homeostasis;GO:0055081//anion homeostasis;GO:0055083//monovalent inorganic anion homeostasis;GO:0065007//biological regulation;GO:0065008//regulation of biological quality;GO:0072505//divalent inorganic anion homeostasis;GO:0072506//trivalent inorga…	-	-	-
LOC131152371	921.31	1364.03	478.591	0.350865	-1.51101	4.28435e-09	1.82912e-06	NC_080417.1	94131121	94144075	+	822	LOC131152371	-	-	-	-	-	-	-	-	-	-
LOC131146214	2613.96	4403.2	824.721	0.1873	-2.41658	4.65518e-09	1.94227e-06	NC_080429.1	3927302	3937641	+	2883	LOC131146214	GO:0003674;GO:0003824;GO:0004672;GO:0004674;GO:0004693;GO:0005575;GO:0005622;GO:0005623;GO:0005634;GO:0006464;GO:0006468;GO:0006793;GO:0006796;GO:0006807;GO:0007346;GO:0008150;GO:0008152;GO:0009987;GO:0010468;GO:0016301;GO:0016310;GO:0016740;GO:0016772;GO:0016773;GO:0019222;GO:0019538;GO:0036211;GO:0043170;GO:0043226;GO:0043227;GO:0043229;GO:0043231;GO:0043412;GO:0044237;GO:0044238;GO:0044260;GO:…	-	3GGAE	G	sp|Q9LV04|PAP14_ARATH Probable plastid-lipid-associated protein 14, chloroplastic OS=Arabidopsis thaliana OX=3702 GN=PAP14 PE=1 SV=1	KAG6715312.1 hypothetical protein I3842_05G244000 [Carya illinoinensis] &gt;KAG6715313.1 hypothetical protein I3842_05G244000 [Carya illinoinensis] &gt;KAG6715314.1 hypothetical protein I3842_05G244000 [Carya illinoinensis] &gt;KAG6715315.1 hypothetical protein I3842_05G244000 [Carya illinoinensis]	GO:0006464//cellular protein modification process;GO:0006468//protein phosphorylation;GO:0006793//phosphorus metabolic process;GO:0006796//phosphate-containing compound metabolic process;GO:0006807//nitrogen compound metabolic process;GO:0007346//regulation of mitotic cell cycle;GO:0008150//biological_process;GO:0008152//metabolic process;GO:0009987//cellular process;GO:0010468//regulation of gen…	GO:0005575//cellular_component;GO:0005622//intracellular anatomical structure;GO:0005623//obsolete cell;GO:0005634//nucleus;GO:0043226//organelle;GO:0043227//membrane-bounded organelle;GO:0043229//intracellular organelle;GO:0043231//intracellular membrane-bounded organelle;GO:0044424//obsolete intracellular part;GO:0044464//obsolete cell part;	GO:0003674//molecular_function;GO:0003824//catalytic activity;GO:0004672//protein kinase activity;GO:0004674//protein serine/threonine kinase activity;GO:0004693//cyclin-dependent protein serine/threonine kinase activity;GO:0016301//kinase activity;GO:0016740//transferase activity;GO:0016772//transferase activity, transferring phosphorus-containing groups;GO:0016773//phosphotransferase activity, …	-
LOC131149292	1304.63	1898.54	710.711	0.374345	-1.41756	6.43048e-09	2.62335e-06	NC_080418.1	148026284	148031666	+	1977	LOC131149292	GO:0005575;GO:0005622;GO:0005623;GO:0005634;GO:0005737;GO:0043226;GO:0043227;GO:0043229;GO:0043231;GO:0044424;GO:0044464	K00430	3GDNQ	Q	sp|Q42517|PERN_ARMRU Peroxidase N OS=Armoracia rusticana OX=3704 GN=HRPN PE=2 SV=1	KAB1227935.1 Peroxidase N [Morella rubra]	-	GO:0005575//cellular_component;GO:0005622//intracellular anatomical structure;GO:0005623//obsolete cell;GO:0005634//nucleus;GO:0005737//cytoplasm;GO:0043226//organelle;GO:0043227//membrane-bounded organelle;GO:0043229//intracellular organelle;GO:0043231//intracellular membrane-bounded organelle;GO:0044424//obsolete intracellular part;GO:0044464//obsolete cell part;	-	ko00940(Phenylpropanoid biosynthesis)
LOC131160520	60.2817	112.975	7.58797	0.0671648	-3.89615	7.38734e-09	2.89979e-06	NC_080417.1	153410540	153411629	+	1090	LOC131160520	-	-	4JQQH	-	-	OAY28373.1 hypothetical protein MANES_15G061300 [Manihot esculenta]	-	-	-	-
LOC131166385	1127.53	592.162	1662.9	2.80818	1.48964	7.46493e-09	2.89979e-06	NC_080426.1	20209294	20229772	-	2044	LOC131166385	-	-	3GBBH	S	sp|Q5SR56|MF14B_HUMAN Hippocampus abundant transcript-like protein 1 OS=Homo sapiens OX=9606 GN=MFSD14B PE=1 SV=3	KAA8534538.1 hypothetical protein F0562_032055 [Nyssa sinensis]	-	-	-	-
LOC131153035	5738.96	3279.37	8198.55	2.50004	1.32195	7.58197e-09	2.89979e-06	NC_080420.1	109333583	109337330	+	1268	LOC131153035	GO:0000302;GO:0000303;GO:0000305;GO:0003674;GO:0003824;GO:0004784;GO:0005488;GO:0005507;GO:0005575;GO:0005576;GO:0005615;GO:0005622;GO:0005623;GO:0005737;GO:0006801;GO:0006950;GO:0006979;GO:0008150;GO:0008152;GO:0008270;GO:0009636;GO:0009987;GO:0010035;GO:0016209;GO:0016491;GO:0016721;GO:0019430;GO:0033554;GO:0034599;GO:0034614;GO:0042221;GO:0043167;GO:0043169;GO:0044237;GO:0044421;GO:0044424;GO:…	K04565	3IGVC	P	sp|P23345|SODC4_MAIZE Superoxide dismutase [Cu-Zn] 4A OS=Zea mays OX=4577 GN=SODCC.3 PE=2 SV=2	XP_024186633.1 superoxide dismutase [Cu-Zn] [Rosa chinensis] &gt;PRQ42002.1 putative superoxide dismutase [Rosa chinensis]	GO:0000302//response to reactive oxygen species;GO:0000303//response to superoxide;GO:0000305//response to oxygen radical;GO:0006801//superoxide metabolic process;GO:0006950//response to stress;GO:0006979//response to oxidative stress;GO:0008150//biological_process;GO:0008152//metabolic process;GO:0009636//response to toxic substance;GO:0009987//cellular process;GO:0010035//response to inorganic …	GO:0005575//cellular_component;GO:0005576//extracellular region;GO:0005615//extracellular space;GO:0005622//intracellular anatomical structure;GO:0005623//obsolete cell;GO:0005737//cytoplasm;GO:0044421//obsolete extracellular region part;GO:0044424//obsolete intracellular part;GO:0044464//obsolete cell part;	GO:0003674//molecular_function;GO:0003824//catalytic activity;GO:0004784//superoxide dismutase activity;GO:0005488//binding;GO:0005507//copper ion binding;GO:0008270//zinc ion binding;GO:0016209//antioxidant activity;GO:0016491//oxidoreductase activity;GO:0016721//oxidoreductase activity, acting on superoxide radicals as acceptor;GO:0043167//ion binding;GO:0043169//cation binding;GO:0046872//meta…	ko04146(Peroxisome)
LOC131145014	2712.07	3864.34	1559.8	0.40364	-1.30886	9.56304e-09	3.58282e-06	NC_080428.1	87158896	87163029	+	1536	LOC131145014	-	-	3GIXQ	K	sp|Q9LYU3|EF113_ARATH Ethylene-responsive transcription factor ERF113 OS=Arabidopsis thaliana OX=3702 GN=ERF113 PE=2 SV=1	KAB1202448.1 hypothetical protein CJ030_MR8G019520 [Morella rubra]	-	-	-	-
LOC131159384	5439.46	9672.82	1206.1	0.12469	-3.00358	1.17134e-08	4.30071e-06	NC_080423.1	61134555	61138793	+	2593	LOC131159384	GO:0000041;GO:0003674;GO:0005215;GO:0005575;GO:0005623;GO:0005886;GO:0005911;GO:0006810;GO:0006811;GO:0006812;GO:0006826;GO:0006873;GO:0006875;GO:0008150;GO:0008324;GO:0009506;GO:0009987;GO:0010232;GO:0010233;GO:0015075;GO:0015318;GO:0016020;GO:0019725;GO:0022857;GO:0022890;GO:0030001;GO:0030003;GO:0030054;GO:0032501;GO:0034220;GO:0042592;GO:0044464;GO:0046873;GO:0046915;GO:0048878;GO:0050801;GO:…	-	3GDUQ	T	sp|O23482|OPT3_ARATH Oligopeptide transporter 3 OS=Arabidopsis thaliana OX=3702 GN=OPT3 PE=2 SV=3	KAE7995222.1 hypothetical protein FH972_000043 [Carpinus fangiana]	GO:0000041//transition metal ion transport;GO:0006810//transport;GO:0006811//ion transport;GO:0006812//cation transport;GO:0006826//iron ion transport;GO:0006873//cellular ion homeostasis;GO:0006875//cellular metal ion homeostasis;GO:0008150//biological_process;GO:0009987//cellular process;GO:0010232//vascular transport;GO:0010233//phloem transport;GO:0019725//cellular homeostasis;GO:0030001//met…	GO:0005575//cellular_component;GO:0005623//obsolete cell;GO:0005886//plasma membrane;GO:0005911//cell-cell junction;GO:0009506//plasmodesma;GO:0016020//membrane;GO:0030054//cell junction;GO:0044464//obsolete cell part;GO:0055044//symplast;GO:0071944//cell periphery;	GO:0003674//molecular_function;GO:0005215//transporter activity;GO:0008324//cation transmembrane transporter activity;GO:0015075//ion transmembrane transporter activity;GO:0015318//inorganic molecular entity transmembrane transporter activity;GO:0022857//transmembrane transporter activity;GO:0022890//inorganic cation transmembrane transporter activity;GO:0046873//metal ion transmembrane transport…	-
LOC131151372	1160.91	4.25205	2317.56	545.045	9.09023	1.2498e-08	4.49878e-06	NC_080419.1	72963073	72969170	-	1458	LOC131151372	-	-	44EAJ	E	sp|O80592|AAP8_ARATH Amino acid permease 8 OS=Arabidopsis thaliana OX=3702 GN=AAP8 PE=1 SV=1	KAF5936131.1 hypothetical protein HYC85_027260 [Camellia sinensis]	-	-	-	-
LOC131162537	1356.2	597.628	2114.77	3.53861	1.82318	1.47604e-08	5.21098e-06	NC_080424.1	41917259	41918450	-	1192	LOC131162537	GO:0001666;GO:0005575;GO:0005618;GO:0005622;GO:0005623;GO:0005737;GO:0005794;GO:0006950;GO:0008150;GO:0009505;GO:0009628;GO:0012505;GO:0030312;GO:0036293;GO:0040007;GO:0043226;GO:0043227;GO:0043229;GO:0043231;GO:0044424;GO:0044444;GO:0044464;GO:0050896;GO:0070482;GO:0071944	-	4JRTZ	L	sp|O82161|PHI1_TOBAC Protein PHOSPHATE-INDUCED 1 OS=Nicotiana tabacum OX=4097 GN=PHI-1 PE=2 SV=1	XP_021642215.1 protein EXORDIUM-like isoform X1 [Hevea brasiliensis]	GO:0001666//response to hypoxia;GO:0006950//response to stress;GO:0008150//biological_process;GO:0009628//response to abiotic stimulus;GO:0036293//response to decreased oxygen levels;GO:0040007//growth;GO:0050896//response to stimulus;GO:0070482//response to oxygen levels;	GO:0005575//cellular_component;GO:0005618//cell wall;GO:0005622//intracellular anatomical structure;GO:0005623//obsolete cell;GO:0005737//cytoplasm;GO:0005794//Golgi apparatus;GO:0009505//plant-type cell wall;GO:0012505//endomembrane system;GO:0030312//external encapsulating structure;GO:0043226//organelle;GO:0043227//membrane-bounded organelle;GO:0043229//intracellular organelle;GO:0043231//intr…	-	-
LOC131147976	1059.46	363.404	1755.52	4.83076	2.27225	1.51914e-08	5.26195e-06	NC_080418.1	5158736	5160602	-	1867	LOC131147976	GO:0000003;GO:0000165;GO:0000186;GO:0000746;GO:0000747;GO:0000749;GO:0000750;GO:0000935;GO:0001932;GO:0001934;GO:0003674;GO:0003824;GO:0004672;GO:0004674;GO:0004709;GO:0005575;GO:0005622;GO:0005623;GO:0005737;GO:0005886;GO:0006464;GO:0006468;GO:0006793;GO:0006796;GO:0006807;GO:0006950;GO:0007154;GO:0007165;GO:0007186;GO:0008150;GO:0008152;GO:0009893;GO:0009966;GO:0009967;GO:0009987;GO:0010033;GO:…	-	3GFGU	T	sp|O80888|M3K17_ARATH Mitogen-activated protein kinase kinase kinase 17 OS=Arabidopsis thaliana OX=3702 GN=MAPKKK17 PE=1 SV=1	XP_030969557.1 mitogen-activated protein kinase kinase kinase 18-like [Quercus lobata]	GO:0000003//reproduction;GO:0000165//MAPK cascade;GO:0000186//obsolete activation of MAPKK activity;GO:0000746//conjugation;GO:0000747//conjugation with cellular fusion;GO:0000749//response to pheromone triggering conjugation with cellular fusion;GO:0000750//pheromone-dependent signal transduction involved in conjugation with cellular fusion;GO:0001932//regulation of protein phosphorylation;GO:00…	GO:0000935//division septum;GO:0005575//cellular_component;GO:0005622//intracellular anatomical structure;GO:0005623//obsolete cell;GO:0005737//cytoplasm;GO:0005886//plasma membrane;GO:0016020//membrane;GO:0030428//cell septum;GO:0032153//cell division site;GO:0032155//obsolete cell division site part;GO:0044424//obsolete intracellular part;GO:0044464//obsolete cell part;GO:0051286//cell tip;GO:0…	GO:0003674//molecular_function;GO:0003824//catalytic activity;GO:0004672//protein kinase activity;GO:0004674//protein serine/threonine kinase activity;GO:0004709//MAP kinase kinase kinase activity;GO:0016301//kinase activity;GO:0016740//transferase activity;GO:0016772//transferase activity, transferring phosphorus-containing groups;GO:0016773//phosphotransferase activity, alcohol group as accepto…	-
LOC131168069	135.07	223.887	46.2537	0.206594	-2.27513	1.61689e-08	5.49683e-06	NC_080427.1	52710933	52714139	+	1176	LOC131168069	-	-	3GI3F	S	sp|Q9FML4|LOB_ARATH Protein LATERAL ORGAN BOUNDARIES OS=Arabidopsis thaliana OX=3702 GN=LOB PE=1 SV=1	KAA8530204.1 hypothetical protein F0562_004913 [Nyssa sinensis]	-	-	-	-
LOC131145208	79.5956	15.0027	144.189	9.61087	3.26467	1.89689e-08	6.33149e-06	NC_080428.1	77432585	77433306	+	637	LOC131145208	-	-	-	-	-	-	-	-	-	-
LOC131143941	443.53	14.7783	872.282	59.0244	5.88324	2.07079e-08	6.7885e-06	NC_080428.1	57495734	57496747	+	1014	LOC131143941	-	-	4JVWS	-	-	XP_017253937.1 PREDICTED: protein E6-like [Daucus carota subsp. sativus] &gt;KZN11392.1 hypothetical protein DCAR_004048 [Daucus carota subsp. sativus]	-	-	-	-
LOC131148118	196.474	314.03	78.9188	0.25131	-1.99246	2.83143e-08	9.11918e-06	NC_080418.1	35399091	35400365	+	1275	LOC131148118	GO:0003674;GO:0003700;GO:0005575;GO:0005622;GO:0005623;GO:0005634;GO:0006355;GO:0008150;GO:0009268;GO:0009628;GO:0009889;GO:0010033;GO:0010035;GO:0010038;GO:0010044;GO:0010200;GO:0010243;GO:0010447;GO:0010468;GO:0010556;GO:0019219;GO:0019222;GO:0031323;GO:0031326;GO:0042221;GO:0042493;GO:0043226;GO:0043227;GO:0043229;GO:0043231;GO:0044424;GO:0044464;GO:0050789;GO:0050794;GO:0050896;GO:0051171;GO:…	-	3GGYA	P	sp|Q0WT24|STOP2_ARATH Protein SENSITIVE TO PROTON RHIZOTOXICITY 2 OS=Arabidopsis thaliana OX=3702 GN=STOP2 PE=1 SV=1	KAA8544141.1 hypothetical protein F0562_022223 [Nyssa sinensis]	GO:0006355//regulation of transcription, DNA-templated;GO:0008150//biological_process;GO:0009268//response to pH;GO:0009628//response to abiotic stimulus;GO:0009889//regulation of biosynthetic process;GO:0010033//response to organic substance;GO:0010035//response to inorganic substance;GO:0010038//response to metal ion;GO:0010044//response to aluminum ion;GO:0010200//response to chitin;GO:0010243…	GO:0005575//cellular_component;GO:0005622//intracellular anatomical structure;GO:0005623//obsolete cell;GO:0005634//nucleus;GO:0043226//organelle;GO:0043227//membrane-bounded organelle;GO:0043229//intracellular organelle;GO:0043231//intracellular membrane-bounded organelle;GO:0044424//obsolete intracellular part;GO:0044464//obsolete cell part;	GO:0003674//molecular_function;GO:0003700//DNA-binding transcription factor activity;GO:0140110//transcription regulator activity;	-
LOC131166539	295.615	588.473	2.75634	0.00468388	-7.73808	3.86852e-08	1.22445e-05	NC_080426.1	19237208	19239858	+	1584	LOC131166539	-	-	3G9JY	Q	sp|Q2QYH7|C14C2_ORYSJ Cytochrome P450 714C2 OS=Oryza sativa subsp. japonica OX=39947 GN=CYP714C2 PE=2 SV=1	XP_022764621.1 cytochrome P450 714C2-like [Durio zibethinus]	-	-	-	-
LOC131147575	1218.78	1970.48	467.073	0.237035	-2.07683	4.38765e-08	1.36523e-05	NC_080417.1	93488900	93490222	-	1323	LOC131147575	-	-	37RKH	J	-	GFY90952.1 hypothetical protein Acr_07g0011480 [Actinidia rufa]	-	-	-	-
LOC131160719	701.282	1046.78	355.788	0.339889	-1.55686	4.80195e-08	1.46924e-05	NC_080417.1	16256891	16266961	+	4034	LOC131160719	-	-	3GBZ1	S	sp|Q9SLN1|FPP7_ARATH Filament-like plant protein 7 OS=Arabidopsis thaliana OX=3702 GN=FPP7 PE=3 SV=2	XP_034691308.1 filament-like plant protein 7 isoform X2 [Vitis riparia]	-	-	-	-
LOC131167301	3806.58	5405.98	2207.17	0.408283	-1.29236	5.04404e-08	1.51801e-05	NC_080427.1	35046355	35048292	+	1149	LOC131167301	GO:0001101;GO:0003674;GO:0003824;GO:0004364;GO:0005575;GO:0005622;GO:0005623;GO:0005737;GO:0006518;GO:0006575;GO:0006749;GO:0006790;GO:0006807;GO:0006950;GO:0008150;GO:0008152;GO:0009056;GO:0009266;GO:0009404;GO:0009407;GO:0009408;GO:0009628;GO:0009636;GO:0009719;GO:0009725;GO:0009733;GO:0009735;GO:0009737;GO:0009739;GO:0009987;GO:0010033;GO:0010035;GO:0010038;GO:0016740;GO:0016765;GO:0019748;GO:…	K00799	3GECC	O	sp|Q9SR36|GSTU8_ARATH Glutathione S-transferase U8 OS=Arabidopsis thaliana OX=3702 GN=GSTU8 PE=2 SV=1	KAF8031969.1 hypothetical protein BT93_D1012 [Corymbia citriodora subsp. variegata]	GO:0001101//response to acid chemical;GO:0006518//peptide metabolic process;GO:0006575//cellular modified amino acid metabolic process;GO:0006749//glutathione metabolic process;GO:0006790//sulfur compound metabolic process;GO:0006807//nitrogen compound metabolic process;GO:0006950//response to stress;GO:0008150//biological_process;GO:0008152//metabolic process;GO:0009056//catabolic process;GO:000…	GO:0005575//cellular_component;GO:0005622//intracellular anatomical structure;GO:0005623//obsolete cell;GO:0005737//cytoplasm;GO:0044424//obsolete intracellular part;GO:0044464//obsolete cell part;	GO:0003674//molecular_function;GO:0003824//catalytic activity;GO:0004364//glutathione transferase activity;GO:0016740//transferase activity;GO:0016765//transferase activity, transferring alkyl or aryl (other than methyl) groups;	ko00480(Glutathione metabolism)
LOC131156576	2442.27	3913.08	971.472	0.248263	-2.01006	5.53383e-08	1.63855e-05	NC_080421.1	1910536	1913366	+	1212	LOC131156576	-	K20547	3G9NC	U	sp|P51613|CHIB_VITVI Basic endochitinase OS=Vitis vinifera OX=29760 GN=CHIT1B PE=2 SV=1	KAF8405504.1 hypothetical protein HHK36_010411 [Tetracentron sinense]	-	-	-	ko04016(MAPK signaling pathway - plant);ko00520(Amino sugar and nucleotide sugar metabolism)
LOC131157998	2996.87	4342.24	1651.5	0.380333	-1.39466	5.68024e-08	1.6552e-05	NC_080422.1	105544381	105546046	-	960	LOC131157998	-	-	4JT57	S	sp|Q00451|PRF1_SOLLC 36.4 kDa proline-rich protein OS=Solanum lycopersicum OX=4081 GN=TPRP-F1 PE=2 SV=1	XP_039024326.1 36.4 kDa proline-rich protein-like [Hibiscus syriacus] &gt;KAE8682749.1 ADIPOR-like receptor [Hibiscus syriacus]	-	-	-	-
LOC131146549	1153.57	601.671	1705.47	2.83456	1.50312	6.25602e-08	1.7945e-05	NC_080429.1	53988936	53993273	-	4053	LOC131146549	GO:0002215;GO:0005575;GO:0005622;GO:0005623;GO:0005737;GO:0005739;GO:0005886;GO:0006950;GO:0006952;GO:0007275;GO:0008150;GO:0009791;GO:0009825;GO:0009845;GO:0009987;GO:0016020;GO:0016049;GO:0032501;GO:0032502;GO:0040007;GO:0043226;GO:0043227;GO:0043229;GO:0043231;GO:0044424;GO:0044444;GO:0044464;GO:0048856;GO:0050896;GO:0071944;GO:0090351	-	3G73R	T	sp|C0LGJ1|Y1743_ARATH Probable LRR receptor-like serine/threonine-protein kinase At1g74360 OS=Arabidopsis thaliana OX=3702 GN=At1g74360 PE=1 SV=1	XP_031255536.1 probable LRR receptor-like serine/threonine-protein kinase At1g74360 [Pistacia vera]	GO:0002215//defense response to nematode;GO:0006950//response to stress;GO:0006952//defense response;GO:0007275//multicellular organism development;GO:0008150//biological_process;GO:0009791//post-embryonic development;GO:0009825//multidimensional cell growth;GO:0009845//seed germination;GO:0009987//cellular process;GO:0016049//cell growth;GO:0032501//multicellular organismal process;GO:0032502//d…	GO:0005575//cellular_component;GO:0005622//intracellular anatomical structure;GO:0005623//obsolete cell;GO:0005737//cytoplasm;GO:0005739//mitochondrion;GO:0005886//plasma membrane;GO:0016020//membrane;GO:0043226//organelle;GO:0043227//membrane-bounded organelle;GO:0043229//intracellular organelle;GO:0043231//intracellular membrane-bounded organelle;GO:0044424//obsolete intracellular part;GO:00444…	-	-
LOC131149152	282.854	0	565.709	Inf	Inf	7.19467e-08	2.032e-05	NC_080417.1	134539566	134539952	+	387	LOC131149152	GO:0000003;GO:0000302;GO:0001101;GO:0003006;GO:0005575;GO:0005576;GO:0005615;GO:0006950;GO:0006952;GO:0006979;GO:0007154;GO:0007165;GO:0007275;GO:0008150;GO:0009605;GO:0009607;GO:0009617;GO:0009719;GO:0009725;GO:0009751;GO:0009753;GO:0009755;GO:0009791;GO:0009863;GO:0009867;GO:0009889;GO:0009987;GO:0010033;GO:0010035;GO:0010154;GO:0010193;GO:0010337;GO:0010565;GO:0010817;GO:0010941;GO:0010942;GO:…	-	4JU3V	S	sp|Q9LNN7|GRI_ARATH Protein GRIM REAPER OS=Arabidopsis thaliana OX=3702 GN=GRI PE=1 SV=1	XP_011462390.1 PREDICTED: protein GRIM REAPER [Fragaria vesca subsp. vesca]	GO:0000003//reproduction;GO:0000302//response to reactive oxygen species;GO:0001101//response to acid chemical;GO:0003006//developmental process involved in reproduction;GO:0006950//response to stress;GO:0006952//defense response;GO:0006979//response to oxidative stress;GO:0007154//cell communication;GO:0007165//signal transduction;GO:0007275//multicellular organism development;GO:0008150//biolog…	GO:0005575//cellular_component;GO:0005576//extracellular region;GO:0005615//extracellular space;GO:0044421//obsolete extracellular region part;	-	-
LOC131168253	97.9866	177.236	18.7376	0.105721	-3.24166	7.66688e-08	2.13255e-05	NC_080427.1	32464792	32467472	+	1931	LOC131168253	-	-	3GAMU	S	sp|Q9SD53|Y3720_ARATH UPF0481 protein At3g47200 OS=Arabidopsis thaliana OX=3702 GN=At3g47200 PE=2 SV=1	KAF3975471.1 hypothetical protein CMV_001286 [Castanea mollissima]	-	-	-	-
LOC131159764	757.898	312.52	1203.28	3.85023	1.94495	9.42028e-08	2.58116e-05	NC_080423.1	80136156	80139613	+	3167	LOC131159764	GO:0005575;GO:0005623;GO:0005886;GO:0007275;GO:0008150;GO:0016020;GO:0032501;GO:0032502;GO:0044464;GO:0048366;GO:0048367;GO:0048731;GO:0048827;GO:0048856;GO:0071944;GO:0099402	-	4JETG	T	sp|Q9ZV25|P2C23_ARATH Probable protein phosphatase 2C 23 OS=Arabidopsis thaliana OX=3702 GN=PLL4 PE=2 SV=1	KAF8402906.1 hypothetical protein HHK36_010998 [Tetracentron sinense]	GO:0007275//multicellular organism development;GO:0008150//biological_process;GO:0032501//multicellular organismal process;GO:0032502//developmental process;GO:0048366//leaf development;GO:0048367//shoot system development;GO:0048731//system development;GO:0048827//phyllome development;GO:0048856//anatomical structure development;GO:0099402//plant organ development;	GO:0005575//cellular_component;GO:0005623//obsolete cell;GO:0005886//plasma membrane;GO:0016020//membrane;GO:0044464//obsolete cell part;GO:0071944//cell periphery;	-	-
LOC131155188	5805.51	8548	3063.03	0.358332	-1.48063	9.81296e-08	2.59857e-05	NC_080421.1	35296301	35301180	-	2895	LOC131155188	GO:0003674;GO:0003824;GO:0004144;GO:0005575;GO:0005622;GO:0005623;GO:0005737;GO:0005829;GO:0006629;GO:0006638;GO:0006639;GO:0006641;GO:0008150;GO:0008152;GO:0008374;GO:0008610;GO:0009058;GO:0009987;GO:0016411;GO:0016740;GO:0016746;GO:0016747;GO:0019432;GO:0044237;GO:0044238;GO:0044249;GO:0044255;GO:0044424;GO:0044444;GO:0044464;GO:0045017;GO:0046460;GO:0046463;GO:0046486;GO:0071704;GO:1901576	-	3GA3A	-	sp|Q9C5W0|DGAT3_ARATH Diacylglycerol O-acyltransferase 3 OS=Arabidopsis thaliana OX=3702 GN=DGAT3 PE=1 SV=2	XP_002269582.1 PREDICTED: uncharacterized protein LOC100242564 [Vitis vinifera] &gt;RVW55927.1 Diacylglycerol O-acyltransferase 3, cytosolic [Vitis vinifera] &gt;CAN81152.1 hypothetical protein VITISV_020818 [Vitis vinifera]	GO:0006629//lipid metabolic process;GO:0006638//neutral lipid metabolic process;GO:0006639//acylglycerol metabolic process;GO:0006641//triglyceride metabolic process;GO:0008150//biological_process;GO:0008152//metabolic process;GO:0008610//lipid biosynthetic process;GO:0009058//biosynthetic process;GO:0009987//cellular process;GO:0019432//triglyceride biosynthetic process;GO:0044237//cellular meta…	GO:0005575//cellular_component;GO:0005622//intracellular anatomical structure;GO:0005623//obsolete cell;GO:0005737//cytoplasm;GO:0005829//cytosol;GO:0044424//obsolete intracellular part;GO:0044444//obsolete cytoplasmic part;GO:0044464//obsolete cell part;	GO:0003674//molecular_function;GO:0003824//catalytic activity;GO:0004144//diacylglycerol O-acyltransferase activity;GO:0008374//O-acyltransferase activity;GO:0016411//acylglycerol O-acyltransferase activity;GO:0016740//transferase activity;GO:0016746//acyltransferase activity;GO:0016747//acyltransferase activity, transferring groups other than amino-acyl groups;	-
LOC131164481	4900.86	2586.26	7215.46	2.78992	1.48022	9.82145e-08	2.59857e-05	NC_080425.1	85457305	85463460	-	2659	LOC131164481	GO:0000003;GO:0001101;GO:0003006;GO:0003674;GO:0003700;GO:0006355;GO:0006950;GO:0007154;GO:0007165;GO:0007275;GO:0008150;GO:0009314;GO:0009414;GO:0009415;GO:0009416;GO:0009628;GO:0009637;GO:0009719;GO:0009725;GO:0009737;GO:0009738;GO:0009755;GO:0009785;GO:0009790;GO:0009791;GO:0009793;GO:0009889;GO:0009890;GO:0009892;GO:0009987;GO:0010033;GO:0010035;GO:0010154;GO:0010262;GO:0010468;GO:0010556;GO:…	K08064	3GF0W	K	sp|Q93ZH2|NFYA3_ARATH Nuclear transcription factor Y subunit A-3 OS=Arabidopsis thaliana OX=3702 GN=NFYA3 PE=2 SV=2	PSS18089.1 Nuclear transcription factor Y subunit A-3 like [Actinidia chinensis var. chinensis]	GO:0000003//reproduction;GO:0001101//response to acid chemical;GO:0003006//developmental process involved in reproduction;GO:0006355//regulation of transcription, DNA-templated;GO:0006950//response to stress;GO:0007154//cell communication;GO:0007165//signal transduction;GO:0007275//multicellular organism development;GO:0008150//biological_process;GO:0009314//response to radiation;GO:0009414//resp…	-	GO:0003674//molecular_function;GO:0003700//DNA-binding transcription factor activity;GO:0140110//transcription regulator activity;	-
LOC131157138	994.754	199.498	1790.01	8.97259	3.16552	9.90849e-08	2.59857e-05	NC_080422.1	2750640	2756456	-	2992	LOC131157138	GO:0000003;GO:0003006;GO:0005575;GO:0005623;GO:0005886;GO:0007275;GO:0008150;GO:0009791;GO:0010035;GO:0010038;GO:0010039;GO:0010154;GO:0016020;GO:0022414;GO:0032501;GO:0032502;GO:0042221;GO:0044464;GO:0048316;GO:0048608;GO:0048731;GO:0048856;GO:0050896;GO:0061458;GO:0071944	-	3G76D	S	sp|Q2EF88|YSL3_ARATH Metal-nicotianamine transporter YSL3 OS=Arabidopsis thaliana OX=3702 GN=YSL3 PE=2 SV=1	KAA8525721.1 hypothetical protein F0562_007576 [Nyssa sinensis]	GO:0000003//reproduction;GO:0003006//developmental process involved in reproduction;GO:0007275//multicellular organism development;GO:0008150//biological_process;GO:0009791//post-embryonic development;GO:0010035//response to inorganic substance;GO:0010038//response to metal ion;GO:0010039//response to iron ion;GO:0010154//fruit development;GO:0022414//reproductive process;GO:0032501//multicellula…	GO:0005575//cellular_component;GO:0005623//obsolete cell;GO:0005886//plasma membrane;GO:0016020//membrane;GO:0044464//obsolete cell part;GO:0071944//cell periphery;	-	-
LOC131146468	281.183	547.067	15.3001	0.0279674	-5.16011	1.04609e-07	2.68324e-05	NC_080429.1	41738227	41743495	+	663	LOC131146468	GO:0005575;GO:0005618;GO:0005623;GO:0030312;GO:0044464;GO:0071944	-	4JHNY	S	sp|Q9LMC9|GLT2_ARATH Germin-like protein subfamily T member 2 OS=Arabidopsis thaliana OX=3702 GN=At1g18980 PE=2 SV=1	XP_008239677.1 PREDICTED: germin-like protein subfamily T member 2 [Prunus mume] &gt;CAB4280890.1 unnamed protein product [Prunus armeniaca] &gt;CAB4311300.1 unnamed protein product [Prunus armeniaca]	-	GO:0005575//cellular_component;GO:0005618//cell wall;GO:0005623//obsolete cell;GO:0030312//external encapsulating structure;GO:0044464//obsolete cell part;GO:0071944//cell periphery;	-	-
LOC131165527	7772.76	10774.3	4771.23	0.442834	-1.17516	1.05237e-07	2.68324e-05	NC_080426.1	1260743	1282285	-	2076	LOC131165527	GO:0003674;GO:0003824;GO:0004672;GO:0004674;GO:0005575;GO:0005622;GO:0005623;GO:0006464;GO:0006468;GO:0006793;GO:0006796;GO:0006807;GO:0007154;GO:0007165;GO:0008150;GO:0008152;GO:0009987;GO:0016301;GO:0016310;GO:0016740;GO:0016772;GO:0016773;GO:0018105;GO:0018107;GO:0018193;GO:0018209;GO:0018210;GO:0019538;GO:0023052;GO:0035556;GO:0036211;GO:0043170;GO:0043412;GO:0044237;GO:0044238;GO:0044260;GO:…	K07198	3GN5N	T	sp|Q5W736|CIPKI_ORYSJ CBL-interacting protein kinase 18 OS=Oryza sativa subsp. japonica OX=39947 GN=CIPK18 PE=2 SV=1	NP_001267860.1 CBL-interacting protein kinase 13 [Vitis vinifera] &gt;XP_010658133.1 PREDICTED: CBL-interacting protein kinase 13 isoform X1 [Vitis vinifera] &gt;XP_010658134.1 PREDICTED: CBL-interacting protein kinase 13 isoform X1 [Vitis vinifera] &gt;ACQ83529.1 CBL-interacting protein kinase 13 [Vitis vinifera]	GO:0006464//cellular protein modification process;GO:0006468//protein phosphorylation;GO:0006793//phosphorus metabolic process;GO:0006796//phosphate-containing compound metabolic process;GO:0006807//nitrogen compound metabolic process;GO:0007154//cell communication;GO:0007165//signal transduction;GO:0008150//biological_process;GO:0008152//metabolic process;GO:0009987//cellular process;GO:0016310/…	GO:0005575//cellular_component;GO:0005622//intracellular anatomical structure;GO:0005623//obsolete cell;GO:0044464//obsolete cell part;	GO:0003674//molecular_function;GO:0003824//catalytic activity;GO:0004672//protein kinase activity;GO:0004674//protein serine/threonine kinase activity;GO:0016301//kinase activity;GO:0016740//transferase activity;GO:0016772//transferase activity, transferring phosphorus-containing groups;GO:0016773//phosphotransferase activity, alcohol group as acceptor;GO:0140096//catalytic activity, acting on a …	-
LOC131149176	84.5115	0.352179	168.671	478.935	8.90369	1.14036e-07	2.86777e-05	NC_080417.1	134600996	134601463	+	468	LOC131149176	GO:0000003;GO:0000302;GO:0001101;GO:0003006;GO:0005575;GO:0005576;GO:0005615;GO:0006950;GO:0006952;GO:0006979;GO:0007154;GO:0007165;GO:0007275;GO:0008150;GO:0009605;GO:0009607;GO:0009617;GO:0009719;GO:0009725;GO:0009751;GO:0009753;GO:0009755;GO:0009791;GO:0009863;GO:0009867;GO:0009889;GO:0009987;GO:0010033;GO:0010035;GO:0010154;GO:0010193;GO:0010337;GO:0010565;GO:0010817;GO:0010941;GO:0010942;GO:…	-	4JU3V	S	sp|Q9LNN7|GRI_ARATH Protein GRIM REAPER OS=Arabidopsis thaliana OX=3702 GN=GRI PE=1 SV=1	XP_011462390.1 PREDICTED: protein GRIM REAPER [Fragaria vesca subsp. vesca]	GO:0000003//reproduction;GO:0000302//response to reactive oxygen species;GO:0001101//response to acid chemical;GO:0003006//developmental process involved in reproduction;GO:0006950//response to stress;GO:0006952//defense response;GO:0006979//response to oxidative stress;GO:0007154//cell communication;GO:0007165//signal transduction;GO:0007275//multicellular organism development;GO:0008150//biolog…	GO:0005575//cellular_component;GO:0005576//extracellular region;GO:0005615//extracellular space;GO:0044421//obsolete extracellular region part;	-	-
LOC131166223	503.764	60.0756	947.452	15.771	3.9792	1.30245e-07	3.2149e-05	NC_080426.1	34197237	34198149	-	913	LOC131166223	-	K09286	3GJXA	K	sp|Q40479|ERF2_TOBAC Ethylene-responsive transcription factor 2 OS=Nicotiana tabacum OX=4097 GN=ERF2 PE=2 SV=1	CAN82632.1 hypothetical protein VITISV_028134 [Vitis vinifera]	-	-	-	-
LOC131143811	336.984	512.145	161.823	0.315972	-1.66213	1.31342e-07	3.2149e-05	NC_080428.1	51671114	51675917	+	1535	LOC131143811	GO:0003674;GO:0003824;GO:0005575;GO:0005622;GO:0005623;GO:0005737;GO:0005794;GO:0008150;GO:0008374;GO:0009987;GO:0012505;GO:0016407;GO:0016413;GO:0016740;GO:0016746;GO:0016747;GO:0043226;GO:0043227;GO:0043229;GO:0043231;GO:0044424;GO:0044444;GO:0044464;GO:0071554	-	4JS67	S	sp|O22960|TBL37_ARATH Protein trichome birefringence-like 37 OS=Arabidopsis thaliana OX=3702 GN=TBL37 PE=2 SV=2	XP_022720411.1 protein trichome birefringence-like 38 isoform X1 [Durio zibethinus]	GO:0008150//biological_process;GO:0009987//cellular process;GO:0071554//cell wall organization or biogenesis;	GO:0005575//cellular_component;GO:0005622//intracellular anatomical structure;GO:0005623//obsolete cell;GO:0005737//cytoplasm;GO:0005794//Golgi apparatus;GO:0012505//endomembrane system;GO:0043226//organelle;GO:0043227//membrane-bounded organelle;GO:0043229//intracellular organelle;GO:0043231//intracellular membrane-bounded organelle;GO:0044424//obsolete intracellular part;GO:0044444//obsolete cy…	GO:0003674//molecular_function;GO:0003824//catalytic activity;GO:0008374//O-acyltransferase activity;GO:0016407//acetyltransferase activity;GO:0016413//O-acetyltransferase activity;GO:0016740//transferase activity;GO:0016746//acyltransferase activity;GO:0016747//acyltransferase activity, transferring groups other than amino-acyl groups;	-
LOC131149127	153.303	0.538886	306.067	567.963	9.14965	1.57638e-07	3.80779e-05	NC_080417.1	134464095	134464562	+	468	LOC131149127	GO:0000003;GO:0000302;GO:0001101;GO:0003006;GO:0005575;GO:0005576;GO:0005615;GO:0006950;GO:0006952;GO:0006979;GO:0007154;GO:0007165;GO:0007275;GO:0008150;GO:0009605;GO:0009607;GO:0009617;GO:0009719;GO:0009725;GO:0009751;GO:0009753;GO:0009755;GO:0009791;GO:0009863;GO:0009867;GO:0009889;GO:0009987;GO:0010033;GO:0010035;GO:0010154;GO:0010193;GO:0010337;GO:0010565;GO:0010817;GO:0010941;GO:0010942;GO:…	-	4JU3V	S	sp|Q9LNN7|GRI_ARATH Protein GRIM REAPER OS=Arabidopsis thaliana OX=3702 GN=GRI PE=1 SV=1	XP_011462390.1 PREDICTED: protein GRIM REAPER [Fragaria vesca subsp. vesca]	GO:0000003//reproduction;GO:0000302//response to reactive oxygen species;GO:0001101//response to acid chemical;GO:0003006//developmental process involved in reproduction;GO:0006950//response to stress;GO:0006952//defense response;GO:0006979//response to oxidative stress;GO:0007154//cell communication;GO:0007165//signal transduction;GO:0007275//multicellular organism development;GO:0008150//biolog…	GO:0005575//cellular_component;GO:0005576//extracellular region;GO:0005615//extracellular space;GO:0044421//obsolete extracellular region part;	-	-
LOC131144124	4142.87	5771.69	2514.04	0.435582	-1.19898	1.61017e-07	3.83891e-05	NC_080428.1	72712482	72716328	+	1623	LOC131144124	GO:0003674;GO:0003824;GO:0003993;GO:0005575;GO:0005622;GO:0005623;GO:0005737;GO:0005773;GO:0006793;GO:0006796;GO:0008150;GO:0008152;GO:0009987;GO:0016311;GO:0016787;GO:0016788;GO:0016791;GO:0042578;GO:0043226;GO:0043227;GO:0043229;GO:0043231;GO:0044237;GO:0044424;GO:0044444;GO:0044464	-	3G80K	O	sp|Q8H129|PPA3_ARATH Purple acid phosphatase 3 OS=Arabidopsis thaliana OX=3702 GN=PAP3 PE=2 SV=1	XP_002285160.1 PREDICTED: purple acid phosphatase 3 [Vitis vinifera] &gt;CBI26783.3 unnamed protein product, partial [Vitis vinifera]	GO:0006793//phosphorus metabolic process;GO:0006796//phosphate-containing compound metabolic process;GO:0008150//biological_process;GO:0008152//metabolic process;GO:0009987//cellular process;GO:0016311//dephosphorylation;GO:0044237//cellular metabolic process;	GO:0005575//cellular_component;GO:0005622//intracellular anatomical structure;GO:0005623//obsolete cell;GO:0005737//cytoplasm;GO:0005773//vacuole;GO:0043226//organelle;GO:0043227//membrane-bounded organelle;GO:0043229//intracellular organelle;GO:0043231//intracellular membrane-bounded organelle;GO:0044424//obsolete intracellular part;GO:0044444//obsolete cytoplasmic part;GO:0044464//obsolete cell…	GO:0003674//molecular_function;GO:0003824//catalytic activity;GO:0003993//acid phosphatase activity;GO:0016787//hydrolase activity;GO:0016788//hydrolase activity, acting on ester bonds;GO:0016791//phosphatase activity;GO:0042578//phosphoric ester hydrolase activity;	-
LOC131147863	2086.02	2951.5	1220.55	0.413534	-1.27392	1.76053e-07	4.14356e-05	NC_080418.1	139815875	139818942	-	980	LOC131147863	-	-	4JQNP	S	sp|P27057|GAST1_SOLLC Protein GAST1 OS=Solanum lycopersicum OX=4081 GN=GAST1 PE=2 SV=1	XP_021819751.1 protein GAST1-like [Prunus avium]	-	-	-	-
LOC131159535	716.478	1039.4	393.558	0.37864	-1.4011	1.94763e-07	4.52589e-05	NC_080423.1	24587103	24600798	+	1970	LOC131159535	-	-	3GJ1P	S	sp|Q56XJ7|Y4276_ARATH Uncharacterized protein At4g22758 OS=Arabidopsis thaliana OX=3702 GN=At4g22758 PE=2 SV=1	XP_007033029.2 PREDICTED: uncharacterized protein At4g22758 [Theobroma cacao]	-	-	-	-
LOC131163095	133.147	230.942	35.353	0.153082	-2.70762	2.21244e-07	5.07699e-05	NC_080424.1	99081463	99084660	-	2167	LOC131163095	-	-	3GXGU	S	sp|F4HQX1|JAL3_ARATH Jacalin-related lectin 3 OS=Arabidopsis thaliana OX=3702 GN=JAL3 PE=2 SV=1	XP_038716409.1 jacalin-related lectin 3-like isoform X2 [Tripterygium wilfordii]	-	-	-	-
LOC131151936	1222.15	1800.39	643.908	0.357648	-1.48339	2.3186e-07	5.25491e-05	NC_080417.1	111593249	111598776	-	2537	LOC131151936	GO:0000272;GO:0000323;GO:0003674;GO:0003824;GO:0004553;GO:0005575;GO:0005622;GO:0005623;GO:0005737;GO:0005764;GO:0005773;GO:0005886;GO:0005975;GO:0005976;GO:0008150;GO:0008152;GO:0008422;GO:0009056;GO:0009057;GO:0009251;GO:0015926;GO:0016020;GO:0016052;GO:0016787;GO:0016798;GO:0042597;GO:0043170;GO:0043226;GO:0043227;GO:0043229;GO:0043231;GO:0044042;GO:0044238;GO:0044424;GO:0044444;GO:0044464;GO:…	K05349	4JNBH	G	sp|A7LXU3|BGH3B_BACO1 Beta-glucosidase BoGH3B OS=Bacteroides ovatus (strain ATCC 8483 / DSM 1896 / JCM 5824 / BCRC 10623 / CCUG 4943 / NCTC 11153) OX=411476 GN=BACOVA_02659 PE=1 SV=1	XP_041026800.1 beta-glucosidase BoGH3B-like isoform X1 [Juglans microcarpa x Juglans regia] &gt;XP_041026801.1 beta-glucosidase BoGH3B-like isoform X1 [Juglans microcarpa x Juglans regia]	GO:0000272//polysaccharide catabolic process;GO:0005975//carbohydrate metabolic process;GO:0005976//polysaccharide metabolic process;GO:0008150//biological_process;GO:0008152//metabolic process;GO:0009056//catabolic process;GO:0009057//macromolecule catabolic process;GO:0009251//glucan catabolic process;GO:0016052//carbohydrate catabolic process;GO:0043170//macromolecule metabolic process;GO:0044…	GO:0000323//lytic vacuole;GO:0005575//cellular_component;GO:0005622//intracellular anatomical structure;GO:0005623//obsolete cell;GO:0005737//cytoplasm;GO:0005764//lysosome;GO:0005773//vacuole;GO:0005886//plasma membrane;GO:0016020//membrane;GO:0042597//periplasmic space;GO:0043226//organelle;GO:0043227//membrane-bounded organelle;GO:0043229//intracellular organelle;GO:0043231//intracellular memb…	GO:0003674//molecular_function;GO:0003824//catalytic activity;GO:0004553//hydrolase activity, hydrolyzing O-glycosyl compounds;GO:0008422//beta-glucosidase activity;GO:0015926//glucosidase activity;GO:0016787//hydrolase activity;GO:0016798//hydrolase activity, acting on glycosyl bonds;	ko00500(Starch and sucrose metabolism);ko00460(Cyanoamino acid metabolism)
LOC131143928	62.6916	0.528268	124.855	236.348	7.88477	3.31412e-07	7.41958e-05	NC_080428.1	53555469	53575784	+	1407	LOC131143928	GO:0000003;GO:0000323;GO:0000325;GO:0002376;GO:0003006;GO:0003674;GO:0003824;GO:0004175;GO:0004197;GO:0005575;GO:0005576;GO:0005615;GO:0005618;GO:0005622;GO:0005623;GO:0005737;GO:0005764;GO:0005773;GO:0005783;GO:0006508;GO:0006807;GO:0006950;GO:0006952;GO:0006955;GO:0007275;GO:0008150;GO:0008152;GO:0008219;GO:0008233;GO:0008234;GO:0009056;GO:0009057;GO:0009505;GO:0009555;GO:0009605;GO:0009607;GO:…	-	3GCD2	O	sp|A2XQE8|SAG39_ORYSI Senescence-specific cysteine protease SAG39 OS=Oryza sativa subsp. indica OX=39946 GN=OsI_14861 PE=3 SV=1	KAA8524261.1 hypothetical protein F0562_010684 [Nyssa sinensis]	GO:0000003//reproduction;GO:0002376//immune system process;GO:0003006//developmental process involved in reproduction;GO:0006508//proteolysis;GO:0006807//nitrogen compound metabolic process;GO:0006950//response to stress;GO:0006952//defense response;GO:0006955//immune response;GO:0007275//multicellular organism development;GO:0008150//biological_process;GO:0008152//metabolic process;GO:0008219//c…	GO:0000323//lytic vacuole;GO:0000325//plant-type vacuole;GO:0005575//cellular_component;GO:0005576//extracellular region;GO:0005615//extracellular space;GO:0005618//cell wall;GO:0005622//intracellular anatomical structure;GO:0005623//obsolete cell;GO:0005737//cytoplasm;GO:0005764//lysosome;GO:0005773//vacuole;GO:0005783//endoplasmic reticulum;GO:0009505//plant-type cell wall;GO:0012505//endomembr…	GO:0003674//molecular_function;GO:0003824//catalytic activity;GO:0004175//endopeptidase activity;GO:0004197//cysteine-type endopeptidase activity;GO:0008233//peptidase activity;GO:0008234//cysteine-type peptidase activity;GO:0016787//hydrolase activity;GO:0070011//peptidase activity;GO:0140096//catalytic activity, acting on a protein;	-
LOC131156260	501.006	908.91	93.1028	0.102433	-3.28724	3.96285e-07	8.76505e-05	NC_080421.1	70898382	70903275	+	2535	LOC131156260	GO:0000003;GO:0003674;GO:0003824;GO:0003993;GO:0006793;GO:0006796;GO:0007275;GO:0008150;GO:0008152;GO:0009791;GO:0009845;GO:0009846;GO:0009856;GO:0009987;GO:0016311;GO:0016787;GO:0016788;GO:0016791;GO:0022414;GO:0032501;GO:0032502;GO:0042578;GO:0044237;GO:0044706;GO:0048856;GO:0051704;GO:0090351	-	4JM5X	G	sp|Q9SFU3|PPA15_ARATH Purple acid phosphatase 15 OS=Arabidopsis thaliana OX=3702 GN=PAP15 PE=1 SV=1	KAE7998001.1 hypothetical protein FH972_002581 [Carpinus fangiana]	GO:0000003//reproduction;GO:0006793//phosphorus metabolic process;GO:0006796//phosphate-containing compound metabolic process;GO:0007275//multicellular organism development;GO:0008150//biological_process;GO:0008152//metabolic process;GO:0009791//post-embryonic development;GO:0009845//seed germination;GO:0009846//pollen germination;GO:0009856//pollination;GO:0009987//cellular process;GO:0016311//d…	-	GO:0003674//molecular_function;GO:0003824//catalytic activity;GO:0003993//acid phosphatase activity;GO:0016787//hydrolase activity;GO:0016788//hydrolase activity, acting on ester bonds;GO:0016791//phosphatase activity;GO:0042578//phosphoric ester hydrolase activity;	-
LOC131144867	511.375	750.513	272.237	0.362735	-1.46301	4.38729e-07	9.58833e-05	NC_080428.1	69380783	69383384	+	1736	LOC131144867	GO:0000003;GO:0001101;GO:0003006;GO:0003674;GO:0003676;GO:0003677;GO:0003700;GO:0005488;GO:0006355;GO:0007275;GO:0008150;GO:0009653;GO:0009719;GO:0009725;GO:0009739;GO:0009743;GO:0009744;GO:0009790;GO:0009791;GO:0009793;GO:0009889;GO:0009965;GO:0010016;GO:0010033;GO:0010154;GO:0010468;GO:0010556;GO:0019219;GO:0019222;GO:0022414;GO:0022622;GO:0031323;GO:0031326;GO:0032501;GO:0032502;GO:0033993;GO:…	K09338	3GE1U	K	sp|Q8LC03|ATB13_ARATH Homeobox-leucine zipper protein ATHB-13 OS=Arabidopsis thaliana OX=3702 GN=ATHB-13 PE=2 SV=2	XP_021618165.1 homeobox-leucine zipper protein ATHB-13-like [Manihot esculenta] &gt;XP_021618174.1 homeobox-leucine zipper protein ATHB-13-like [Manihot esculenta] &gt;OAY61429.1 hypothetical protein MANES_01G187900 [Manihot esculenta]	GO:0000003//reproduction;GO:0001101//response to acid chemical;GO:0003006//developmental process involved in reproduction;GO:0006355//regulation of transcription, DNA-templated;GO:0007275//multicellular organism development;GO:0008150//biological_process;GO:0009653//anatomical structure morphogenesis;GO:0009719//response to endogenous stimulus;GO:0009725//response to hormone;GO:0009739//response …	-	GO:0003674//molecular_function;GO:0003676//nucleic acid binding;GO:0003677//DNA binding;GO:0003700//DNA-binding transcription factor activity;GO:0005488//binding;GO:0043565//sequence-specific DNA binding;GO:0097159//organic cyclic compound binding;GO:0140110//transcription regulator activity;GO:1901363//heterocyclic compound binding;	-
LOC131165078	1520.61	173.154	2868.06	16.5636	4.04995	4.64257e-07	0.000100065	NC_080425.1	96524080	96529152	+	1324	LOC131165078	-	-	4JSY2	S	sp|Q9FL41|WTR38_ARATH WAT1-related protein At5g07050 OS=Arabidopsis thaliana OX=3702 GN=At5g07050 PE=2 SV=1	XP_023905916.1 WAT1-related protein At5g07050-like isoform X1 [Quercus suber]	-	-	-	-
LOC131147599	312.662	124.987	500.337	4.00312	2.00113	4.68764e-07	0.000100065	NC_080418.1	150636251	150683461	+	2095	LOC131147599	-	-	4JSI4	Q	sp|A5BFI4|C7A17_VITVI Beta-amyrin 28-monooxygenase OS=Vitis vinifera OX=29760 GN=CYP716A17 PE=1 SV=2	CAA2933723.1 beta-amyrin 28-oxidase-like [Olea europaea subsp. europaea]	-	-	-	-
LOC131149121	481.896	6.64289	957.148	144.086	7.17079	4.92172e-07	0.000103854	NC_080417.1	134418933	134419400	+	468	LOC131149121	GO:0000003;GO:0000302;GO:0001101;GO:0003006;GO:0005575;GO:0005576;GO:0005615;GO:0006950;GO:0006952;GO:0006979;GO:0007154;GO:0007165;GO:0007275;GO:0008150;GO:0009605;GO:0009607;GO:0009617;GO:0009719;GO:0009725;GO:0009751;GO:0009753;GO:0009755;GO:0009791;GO:0009863;GO:0009867;GO:0009889;GO:0009987;GO:0010033;GO:0010035;GO:0010154;GO:0010193;GO:0010337;GO:0010565;GO:0010817;GO:0010941;GO:0010942;GO:…	-	4JU3V	S	sp|Q9LNN7|GRI_ARATH Protein GRIM REAPER OS=Arabidopsis thaliana OX=3702 GN=GRI PE=1 SV=1	XP_011462390.1 PREDICTED: protein GRIM REAPER [Fragaria vesca subsp. vesca]	GO:0000003//reproduction;GO:0000302//response to reactive oxygen species;GO:0001101//response to acid chemical;GO:0003006//developmental process involved in reproduction;GO:0006950//response to stress;GO:0006952//defense response;GO:0006979//response to oxidative stress;GO:0007154//cell communication;GO:0007165//signal transduction;GO:0007275//multicellular organism development;GO:0008150//biolog…	GO:0005575//cellular_component;GO:0005576//extracellular region;GO:0005615//extracellular space;GO:0044421//obsolete extracellular region part;	-	-
LOC131156120	421.324	67.4837	775.165	11.4867	3.52189	6.41029e-07	0.000133575	NC_080421.1	109822360	109823424	-	873	LOC131156120	-	-	3GFUJ	K	sp|Q9LDE1|MY108_ARATH Transcription factor MYB108 OS=Arabidopsis thaliana OX=3702 GN=MYB108 PE=1 SV=1	XP_041018362.1 transcription factor MYB108-like [Juglans microcarpa x Juglans regia]	-	-	-	-
LOC131150338	23.6783	47.3566	0	0	-Inf	6.47573e-07	0.000133575	NC_080419.1	2752088	2753418	-	1008	LOC131150338	-	-	3HSBT	S	sp|P22242|DRPE_CRAPL Desiccation-related protein PCC13-62 OS=Craterostigma plantagineum OX=4153 PE=2 SV=1	XP_020221480.1 desiccation-related protein PCC13-62 [Cajanus cajan] &gt;KYP62527.1 Desiccation-related protein PCC13-62 [Cajanus cajan]	-	-	-	-
LOC131165369	548.417	275.317	821.517	2.9839	1.5772	6.76616e-07	0.000138015	NC_080426.1	30829355	30830878	+	1524	LOC131165369	-	-	44F1V	-	-	XP_012083763.1 uncharacterized protein LOC105643270 [Jatropha curcas] &gt;KDP28911.1 hypothetical protein JCGZ_14682 [Jatropha curcas]	-	-	-	-
LOC131165537	36.6296	2.43212	70.8271	29.1216	4.86402	6.86424e-07	0.000138477	NC_080426.1	1535429	1542530	-	2190	LOC131165537	GO:0008150;GO:0009605;GO:0009607;GO:0009624;GO:0043207;GO:0050896;GO:0051704;GO:0051707	-	3GB0J	E	sp|Q8VZR7|PTR30_ARATH Protein NRT1/ PTR FAMILY 5.1 OS=Arabidopsis thaliana OX=3702 GN=NPF5.1 PE=2 SV=2	XP_034704360.1 protein NRT1/ PTR FAMILY 5.1 [Vitis riparia]	GO:0008150//biological_process;GO:0009605//response to external stimulus;GO:0009607//response to biotic stimulus;GO:0009624//response to nematode;GO:0043207//response to external biotic stimulus;GO:0050896//response to stimulus;GO:0051704//obsolete multi-organism process;GO:0051707//response to other organism;	-	-	-
LOC131155790	379.304	557.98	200.627	0.35956	-1.4757	7.2153e-07	0.000143977	NC_080421.1	13893334	13896212	+	1353	LOC131155790	-	-	4JSK4	S	sp|A2WYS8|PIR7A_ORYSI Probable esterase PIR7A OS=Oryza sativa subsp. indica OX=39946 GN=PIR7A PE=3 SV=2	XP_034927317.1 salicylic acid-binding protein 2-like [Populus alba]	-	-	-	-
LOC131165881	148.208	57.6835	238.732	4.13865	2.04916	7.46596e-07	0.000147377	NC_080426.1	41033706	41035580	-	1875	LOC131165881	-	-	4JF7D	C	sp|Q9SVG5|BBE18_ARATH Berberine bridge enzyme-like 18 OS=Arabidopsis thaliana OX=3702 GN=At4g20820 PE=3 SV=1	XP_018829651.2 berberine bridge enzyme-like 18 [Juglans regia] &gt;KAF5475451.1 hypothetical protein F2P56_007255 [Juglans regia]	-	-	-	-
LOC131155378	5765.5	8674.34	2856.65	0.329322	-1.60243	7.69959e-07	0.000149329	NC_080417.1	12800730	12805685	-	2182	LOC131155378	GO:0000041;GO:0005575;GO:0005622;GO:0005623;GO:0005737;GO:0005773;GO:0005774;GO:0005794;GO:0005911;GO:0006810;GO:0006811;GO:0006812;GO:0006828;GO:0006950;GO:0006952;GO:0008150;GO:0009506;GO:0009605;GO:0009607;GO:0009617;GO:0009893;GO:0010035;GO:0010038;GO:0010043;GO:0012505;GO:0016020;GO:0019222;GO:0030001;GO:0030054;GO:0031090;GO:0031323;GO:0031325;GO:0042221;GO:0042592;GO:0042742;GO:0043207;GO:…	K12347	3G8K1	P	sp|Q9SNV9|NRAM3_ARATH Metal transporter Nramp3 OS=Arabidopsis thaliana OX=3702 GN=NRAMP3 PE=1 SV=2	PON66692.1 NRAMP-like metal transporter [Parasponia andersonii]	GO:0000041//transition metal ion transport;GO:0006810//transport;GO:0006811//ion transport;GO:0006812//cation transport;GO:0006828//manganese ion transport;GO:0006950//response to stress;GO:0006952//defense response;GO:0008150//biological_process;GO:0009605//response to external stimulus;GO:0009607//response to biotic stimulus;GO:0009617//response to bacterium;GO:0009893//positive regulation of m…	GO:0005575//cellular_component;GO:0005622//intracellular anatomical structure;GO:0005623//obsolete cell;GO:0005737//cytoplasm;GO:0005773//vacuole;GO:0005774//vacuolar membrane;GO:0005794//Golgi apparatus;GO:0005911//cell-cell junction;GO:0009506//plasmodesma;GO:0012505//endomembrane system;GO:0016020//membrane;GO:0030054//cell junction;GO:0031090//organelle membrane;GO:0043226//organelle;GO:00432…	-	-
LOC131144947	661.672	343.703	979.642	2.85026	1.51109	7.72755e-07	0.000149329	NC_080428.1	67334396	67336183	+	711	LOC131144947	-	-	3GKRE	-	-	-	-	-	-	-
LOC131146837	465.639	673.188	258.09	0.383385	-1.38313	8.47626e-07	0.000162091	NC_080429.1	41775918	41777057	+	1140	LOC131146837	GO:0005575;GO:0005618;GO:0005623;GO:0030312;GO:0044464;GO:0071944	-	4JHNY	S	sp|P92995|GLT1_ARATH Germin-like protein subfamily T member 1 OS=Arabidopsis thaliana OX=3702 GN=GLP1 PE=2 SV=2	XP_008239677.1 PREDICTED: germin-like protein subfamily T member 2 [Prunus mume] &gt;CAB4280890.1 unnamed protein product [Prunus armeniaca] &gt;CAB4311300.1 unnamed protein product [Prunus armeniaca]	-	GO:0005575//cellular_component;GO:0005618//cell wall;GO:0005623//obsolete cell;GO:0030312//external encapsulating structure;GO:0044464//obsolete cell part;GO:0071944//cell periphery;	-	-
LOC131165312	611.034	1044.43	177.642	0.170086	-2.55567	8.576e-07	0.000162307	NC_080417.1	3462928	3465869	+	1616	LOC131165312	-	K00083	4JS4F	Q	sp|Q9ZRF1|MTDH_FRAAN Probable mannitol dehydrogenase OS=Fragaria ananassa OX=3747 GN=CAD PE=2 SV=1	XP_030975884.1 probable mannitol dehydrogenase isoform X2 [Quercus lobata]	-	-	-	ko00940(Phenylpropanoid biosynthesis)
LOC131158429	284.237	123.232	445.242	3.61304	1.85321	8.82046e-07	0.000165231	NC_080422.1	7155045	7158918	-	2239	LOC131158429	-	K01792	4JHX8	G	sp|Q40784|AAPC_CENCI Putative glucose-6-phosphate 1-epimerase OS=Cenchrus ciliaris OX=35872 PE=2 SV=1	KAF3448660.1 hypothetical protein FNV43_RR09373 [Rhamnella rubrinervis]	-	-	-	ko00010(Glycolysis / Gluconeogenesis)
LOC131162144	189.252	293.501	85.0025	0.289616	-1.78779	9.00211e-07	0.00016693	NC_080424.1	105700983	105705185	+	2873	LOC131162144	-	-	3GE1I	M	sp|F4IME2|MSL8_ARATH Mechanosensitive ion channel protein 8 OS=Arabidopsis thaliana OX=3702 GN=MSL8 PE=2 SV=2	XP_028110455.1 mechanosensitive ion channel protein 6-like [Camellia sinensis] &gt;THG03375.1 hypothetical protein TEA_010360 [Camellia sinensis var. sinensis]	-	-	-	-
LOC131152874	3478.56	5455.63	1501.48	0.275217	-1.86136	9.21939e-07	0.000169249	NC_080420.1	18987862	19027786	+	4278	LOC131152874	GO:0003674;GO:0003824;GO:0004842;GO:0005488;GO:0005575;GO:0005622;GO:0005623;GO:0005634;GO:0006464;GO:0006508;GO:0006511;GO:0006807;GO:0008150;GO:0008152;GO:0008270;GO:0009056;GO:0009057;GO:0009987;GO:0010498;GO:0016567;GO:0016740;GO:0019538;GO:0019787;GO:0019941;GO:0030163;GO:0032446;GO:0036211;GO:0043161;GO:0043167;GO:0043169;GO:0043170;GO:0043226;GO:0043227;GO:0043229;GO:0043231;GO:0043412;GO:…	K16276	3G8ZR	O	sp|Q8LPQ5|BTS_ARATH Zinc finger protein BRUTUS OS=Arabidopsis thaliana OX=3702 GN=BTS PE=1 SV=1	XP_002279535.1 PREDICTED: zinc finger protein BRUTUS [Vitis vinifera]	GO:0006464//cellular protein modification process;GO:0006508//proteolysis;GO:0006511//ubiquitin-dependent protein catabolic process;GO:0006807//nitrogen compound metabolic process;GO:0008150//biological_process;GO:0008152//metabolic process;GO:0009056//catabolic process;GO:0009057//macromolecule catabolic process;GO:0009987//cellular process;GO:0010498//proteasomal protein catabolic process;GO:00…	GO:0005575//cellular_component;GO:0005622//intracellular anatomical structure;GO:0005623//obsolete cell;GO:0005634//nucleus;GO:0043226//organelle;GO:0043227//membrane-bounded organelle;GO:0043229//intracellular organelle;GO:0043231//intracellular membrane-bounded organelle;GO:0044424//obsolete intracellular part;GO:0044464//obsolete cell part;	GO:0003674//molecular_function;GO:0003824//catalytic activity;GO:0004842//ubiquitin-protein transferase activity;GO:0005488//binding;GO:0008270//zinc ion binding;GO:0016740//transferase activity;GO:0019787//ubiquitin-like protein transferase activity;GO:0043167//ion binding;GO:0043169//cation binding;GO:0046872//metal ion binding;GO:0046914//transition metal ion binding;GO:0061630//ubiquitin prot…	-
LOC131167967	1046.82	604.004	1489.64	2.46628	1.30234	9.60375e-07	0.000174028	NC_080427.1	61951479	61953087	-	1609	LOC131167967	GO:0000271;GO:0003674;GO:0003824;GO:0005575;GO:0005622;GO:0005623;GO:0005737;GO:0005794;GO:0005975;GO:0005976;GO:0006950;GO:0006979;GO:0008150;GO:0008152;GO:0008194;GO:0009058;GO:0009059;GO:0012505;GO:0016051;GO:0016740;GO:0016757;GO:0016758;GO:0043170;GO:0043226;GO:0043227;GO:0043229;GO:0043231;GO:0044238;GO:0044424;GO:0044444;GO:0044464;GO:0047262;GO:0050896;GO:0071704;GO:1901576	-	3GCJH	G	sp|O04536|GATL9_ARATH Probable galacturonosyltransferase-like 9 OS=Arabidopsis thaliana OX=3702 GN=GATL9 PE=2 SV=1	KAE8021607.1 hypothetical protein FH972_007483 [Carpinus fangiana]	GO:0000271//polysaccharide biosynthetic process;GO:0005975//carbohydrate metabolic process;GO:0005976//polysaccharide metabolic process;GO:0006950//response to stress;GO:0006979//response to oxidative stress;GO:0008150//biological_process;GO:0008152//metabolic process;GO:0009058//biosynthetic process;GO:0009059//macromolecule biosynthetic process;GO:0016051//carbohydrate biosynthetic process;GO:0…	GO:0005575//cellular_component;GO:0005622//intracellular anatomical structure;GO:0005623//obsolete cell;GO:0005737//cytoplasm;GO:0005794//Golgi apparatus;GO:0012505//endomembrane system;GO:0043226//organelle;GO:0043227//membrane-bounded organelle;GO:0043229//intracellular organelle;GO:0043231//intracellular membrane-bounded organelle;GO:0044424//obsolete intracellular part;GO:0044444//obsolete cy…	GO:0003674//molecular_function;GO:0003824//catalytic activity;GO:0008194//UDP-glycosyltransferase activity;GO:0016740//transferase activity;GO:0016757//glycosyltransferase activity;GO:0016758//hexosyltransferase activity;GO:0047262//polygalacturonate 4-alpha-galacturonosyltransferase activity;	-
LOC131156294	194.378	15.0875	373.669	24.7668	4.63033	9.7469e-07	0.000174028	NC_080421.1	87560897	87564721	+	1559	LOC131156294	GO:0000325;GO:0003674;GO:0005215;GO:0005310;GO:0005342;GO:0005575;GO:0005622;GO:0005623;GO:0005737;GO:0005773;GO:0005774;GO:0006810;GO:0006811;GO:0006820;GO:0006835;GO:0008150;GO:0008509;GO:0008514;GO:0009705;GO:0015075;GO:0015140;GO:0015318;GO:0015556;GO:0015711;GO:0015740;GO:0015743;GO:0015849;GO:0016020;GO:0022857;GO:0031090;GO:0034220;GO:0043226;GO:0043227;GO:0043229;GO:0043231;GO:0044422;GO:…	-	4JFMB	S	sp|O49696|ALMTC_ARATH Aluminum-activated malate transporter 12 OS=Arabidopsis thaliana OX=3702 GN=ALMT12 PE=2 SV=1	XP_031263810.1 aluminum-activated malate transporter 12-like [Pistacia vera]	GO:0006810//transport;GO:0006811//ion transport;GO:0006820//anion transport;GO:0006835//dicarboxylic acid transport;GO:0008150//biological_process;GO:0015711//organic anion transport;GO:0015740//C4-dicarboxylate transport;GO:0015743//malate transport;GO:0015849//organic acid transport;GO:0034220//ion transmembrane transport;GO:0046942//carboxylic acid transport;GO:0051179//localization;GO:0051234…	GO:0000325//plant-type vacuole;GO:0005575//cellular_component;GO:0005622//intracellular anatomical structure;GO:0005623//obsolete cell;GO:0005737//cytoplasm;GO:0005773//vacuole;GO:0005774//vacuolar membrane;GO:0009705//plant-type vacuole membrane;GO:0016020//membrane;GO:0031090//organelle membrane;GO:0043226//organelle;GO:0043227//membrane-bounded organelle;GO:0043229//intracellular organelle;GO:…	GO:0003674//molecular_function;GO:0005215//transporter activity;GO:0005310//dicarboxylic acid transmembrane transporter activity;GO:0005342//organic acid transmembrane transporter activity;GO:0008509//anion transmembrane transporter activity;GO:0008514//organic anion transmembrane transporter activity;GO:0015075//ion transmembrane transporter activity;GO:0015140//malate transmembrane transporter …	-
LOC131164515	377.071	585.069	169.072	0.288978	-1.79097	9.76407e-07	0.000174028	NC_080425.1	72403641	72404692	-	941	LOC131164515	-	K18635	4JQGW	S	sp|Q8LGD1|SP1L5_ARATH Protein SPIRAL1-like 5 OS=Arabidopsis thaliana OX=3702 GN=SP1L5 PE=2 SV=1	KAA8522443.1 hypothetical protein F0562_013196 [Nyssa sinensis]	-	-	-	-
LOC131147126	1910.29	3234.46	586.132	0.181215	-2.46423	9.88852e-07	0.000174551	NW_026651731.1	17908	23999	-	1130	LOC131147126	-	K08081	3GBIS	Q	sp|P0DKI3|TRNH1_ARATH Tropinone reductase homolog At1g07440 OS=Arabidopsis thaliana OX=3702 GN=At1g07440 PE=1 SV=1	XP_030447277.1 tropinone reductase homolog At5g06060-like isoform X1 [Syzygium oleosum]	-	-	-	ko00960(Tropane, piperidine and pyridine alkaloid biosynthesis)
LOC131155621	506.38	897.424	115.337	0.12852	-2.95994	1.00138e-06	0.00017508	NC_080421.1	27534233	27539506	-	2288	LOC131155621	-	-	3G8IH	M	sp|Q9LYG9|MSL10_ARATH Mechanosensitive ion channel protein 10 OS=Arabidopsis thaliana OX=3702 GN=MSL10 PE=1 SV=1	XP_021656613.1 mechanosensitive ion channel protein 10-like [Hevea brasiliensis]	-	-	-	-
LOC131153155	734.126	1044.28	423.97	0.405992	-1.30048	1.04486e-06	0.000180958	NC_080420.1	82469725	82473319	+	2045	LOC131153155	-	-	3GDMP	S	sp|Q9LT24|Y3985_ARATH BTB/POZ domain-containing protein At3g19850 OS=Arabidopsis thaliana OX=3702 GN=At3g19850 PE=2 SV=1	XP_010277308.1 PREDICTED: BTB/POZ domain-containing protein At3g19850-like [Nelumbo nucifera] &gt;DAD32639.1 TPA_asm: hypothetical protein HUJ06_011490 [Nelumbo nucifera]	-	-	-	-
LOC131148149	576.557	34.833	1118.28	32.1041	5.00469	1.23325e-06	0.000210976	NC_080418.1	41436646	41438505	-	1713	LOC131148149	-	-	4JKRK	K	sp|Q9XE58|SCL14_ARATH Scarecrow-like protein 14 OS=Arabidopsis thaliana OX=3702 GN=SCL14 PE=1 SV=2	PON68789.1 GRAS transcription factor [Trema orientale]	-	-	-	-
LOC131154223	1280.63	1794.91	766.359	0.426963	-1.22782	1.24117e-06	0.000210976	NC_080417.1	136994847	136997662	-	1403	LOC131154223	-	-	4JGU5	S	-	XP_021606238.1 uncharacterized protein LOC110610569 [Manihot esculenta] &gt;OAY54931.1 hypothetical protein MANES_03G113500 [Manihot esculenta]	-	-	-	-
LOC131152642	1776.12	1027.09	2525.15	2.45855	1.29781	1.30838e-06	0.00021976	NC_080420.1	103889166	103897932	-	1834	LOC131152642	-	-	4JK6Z	K	sp|O22768|UNE12_ARATH Transcription factor UNE12 OS=Arabidopsis thaliana OX=3702 GN=UNE12 PE=1 SV=2	CAB4315910.1 unnamed protein product [Prunus armeniaca]	-	-	-	-
LOC131146234	454.488	251.747	657.23	2.61068	1.38443	1.31679e-06	0.00021976	NC_080429.1	53702198	53707002	+	2099	LOC131146234	GO:0003674;GO:0003824;GO:0004497;GO:0008150;GO:0008152;GO:0016491;GO:0055114	-	3G9WU	Q	sp|Q9FF12|GSXL9_ARATH Flavin-containing monooxygenase FMO GS-OX-like 9 OS=Arabidopsis thaliana OX=3702 GN=At5g07800 PE=2 SV=1	EOY21964.1 Flavin-binding monooxygenase family protein [Theobroma cacao]	GO:0008150//biological_process;GO:0008152//metabolic process;GO:0055114//obsolete oxidation-reduction process;	-	GO:0003674//molecular_function;GO:0003824//catalytic activity;GO:0004497//monooxygenase activity;GO:0016491//oxidoreductase activity;	-
LOC131152182	116.534	190.429	42.6395	0.223912	-2.159	1.34537e-06	0.000222507	NC_080419.1	35253017	35271758	-	1003	LOC131152182	-	-	3GEC8	S	sp|Q9LW57|PAP6_ARATH Plastid-lipid-associated protein 6, chloroplastic OS=Arabidopsis thaliana OX=3702 GN=PAP6 PE=1 SV=1	KAA8548843.1 hypothetical protein F0562_000527 [Nyssa sinensis]	-	-	-	-
LOC131146801	253.685	125.239	382.132	3.05123	1.60939	1.38397e-06	0.000226848	NC_080429.1	15399025	15400940	+	1916	LOC131146801	-	-	3GGMR	K	sp|O64647|TCP9_ARATH Transcription factor TCP9 OS=Arabidopsis thaliana OX=3702 GN=TCP9 PE=1 SV=1	AZL19395.1 transcription factor TCP2 [Diospyros kaki]	-	-	-	-
LOC131153707	3470.82	107.563	6834.08	63.5354	5.98949	1.49292e-06	0.000240557	NC_080420.1	16848039	16864881	+	1303	LOC131153707	-	K07407	4JN95	G	sp|Q9FT97|AGAL1_ARATH Alpha-galactosidase 1 OS=Arabidopsis thaliana OX=3702 GN=AGAL1 PE=2 SV=1	EEF49656.1 alpha-galactosidase/alpha-n-acetylgalactosaminidase, putative [Ricinus communis]	-	-	-	ko00603(Glycosphingolipid biosynthesis - globo and isoglobo series);ko00600(Sphingolipid metabolism);ko00561(Glycerolipid metabolism);ko00052(Galactose metabolism)
LOC131160407	71.2173	121.091	21.3432	0.176257	-2.50425	1.49381e-06	0.000240557	NC_080423.1	104127100	104130667	-	705	LOC131160407	-	-	3GKCX	-	-	KAF5202219.1 Dna polymerase epsilon catalytic subunit a protein [Thalictrum thalictroides]	-	-	-	-
LOC131152636	1475.51	2046.09	904.919	0.442267	-1.17701	1.51928e-06	0.000242529	NC_080420.1	103596802	103599046	+	1387	LOC131152636	GO:0001067;GO:0003674;GO:0003676;GO:0003677;GO:0003700;GO:0005488;GO:0006355;GO:0008150;GO:0009719;GO:0009725;GO:0009733;GO:0009889;GO:0010033;GO:0010468;GO:0010556;GO:0019219;GO:0019222;GO:0031323;GO:0031326;GO:0042221;GO:0044212;GO:0050789;GO:0050794;GO:0050896;GO:0051171;GO:0051252;GO:0060255;GO:0065007;GO:0080090;GO:0097159;GO:0140110;GO:1901363;GO:1903506;GO:2000112;GO:2001141	K14484	3GBDG	K	sp|P32294|AX22B_VIGRR Auxin-induced protein 22B OS=Vigna radiata var. radiata OX=3916 GN=AUX22B PE=2 SV=1	OVA05344.1 AUX/IAA protein [Macleaya cordata]	GO:0006355//regulation of transcription, DNA-templated;GO:0008150//biological_process;GO:0009719//response to endogenous stimulus;GO:0009725//response to hormone;GO:0009733//response to auxin;GO:0009889//regulation of biosynthetic process;GO:0010033//response to organic substance;GO:0010468//regulation of gene expression;GO:0010556//regulation of macromolecule biosynthetic process;GO:0019219//reg…	-	GO:0001067//transcription regulatory region nucleic acid binding;GO:0003674//molecular_function;GO:0003676//nucleic acid binding;GO:0003677//DNA binding;GO:0003700//DNA-binding transcription factor activity;GO:0005488//binding;GO:0044212//transcription cis-regulatory region binding;GO:0097159//organic cyclic compound binding;GO:0140110//transcription regulator activity;GO:1901363//heterocyclic co…	ko04075(Plant hormone signal transduction)
LOC131152428	3529.76	4844.85	2214.68	0.457121	-1.12935	1.53976e-06	0.00024368	NC_080419.1	6806779	6808590	+	1503	LOC131152428	GO:0001067;GO:0003674;GO:0003676;GO:0003677;GO:0003700;GO:0005488;GO:0005515;GO:0005575;GO:0005622;GO:0005623;GO:0005634;GO:0006355;GO:0008150;GO:0009719;GO:0009725;GO:0009733;GO:0009889;GO:0010033;GO:0010468;GO:0010556;GO:0019219;GO:0019222;GO:0031323;GO:0031326;GO:0042221;GO:0042802;GO:0043226;GO:0043227;GO:0043229;GO:0043231;GO:0043565;GO:0044212;GO:0044424;GO:0044464;GO:0050789;GO:0050794;GO:…	K14484	3GBDG	K	sp|O24542|AX22D_VIGRR Auxin-induced protein 22D OS=Vigna radiata var. radiata OX=3916 GN=AUX22D PE=2 SV=1	KAA8548726.1 hypothetical protein F0562_000410 [Nyssa sinensis]	GO:0006355//regulation of transcription, DNA-templated;GO:0008150//biological_process;GO:0009719//response to endogenous stimulus;GO:0009725//response to hormone;GO:0009733//response to auxin;GO:0009889//regulation of biosynthetic process;GO:0010033//response to organic substance;GO:0010468//regulation of gene expression;GO:0010556//regulation of macromolecule biosynthetic process;GO:0019219//reg…	GO:0005575//cellular_component;GO:0005622//intracellular anatomical structure;GO:0005623//obsolete cell;GO:0005634//nucleus;GO:0043226//organelle;GO:0043227//membrane-bounded organelle;GO:0043229//intracellular organelle;GO:0043231//intracellular membrane-bounded organelle;GO:0044424//obsolete intracellular part;GO:0044464//obsolete cell part;	GO:0001067//transcription regulatory region nucleic acid binding;GO:0003674//molecular_function;GO:0003676//nucleic acid binding;GO:0003677//DNA binding;GO:0003700//DNA-binding transcription factor activity;GO:0005488//binding;GO:0005515//protein binding;GO:0042802//identical protein binding;GO:0043565//sequence-specific DNA binding;GO:0044212//transcription cis-regulatory region binding;GO:00971…	ko04075(Plant hormone signal transduction)
LOC131168160	910.38	444.873	1375.89	3.09277	1.6289	1.61953e-06	0.000254114	NC_080427.1	48184294	48188642	+	2074	LOC131168160	-	K00939	3GFUB	F	sp|Q6ZJ48|KAD7_ORYSJ Probable adenylate kinase 7, mitochondrial OS=Oryza sativa subsp. japonica OX=39947 GN=Os08g0118900 PE=2 SV=1	XP_002263142.1 PREDICTED: probable adenylate kinase 7, mitochondrial [Vitis vinifera] &gt;XP_034706142.1 probable adenylate kinase 7, mitochondrial [Vitis riparia] &gt;CBI40056.3 unnamed protein product, partial [Vitis vinifera]	-	-	-	ko00730(Thiamine metabolism);ko00230(Purine metabolism)
LOC131155294	502.205	247.281	757.129	3.06181	1.61438	1.69675e-06	0.000263286	NC_080421.1	105805068	105806182	-	1115	LOC131155294	-	-	3GJQQ	-	-	PON40551.1 hypothetical protein PanWU01x14_296870 [Parasponia andersonii]	-	-	-	-
LOC131158401	298.995	459.879	138.111	0.30032	-1.73543	1.72647e-06	0.000263286	NC_080422.1	2451752	2454438	+	2559	LOC131158401	GO:0000003;GO:0003006;GO:0003674;GO:0003824;GO:0004497;GO:0005575;GO:0007275;GO:0008150;GO:0008152;GO:0009058;GO:0009791;GO:0010154;GO:0016020;GO:0016491;GO:0016705;GO:0016709;GO:0019748;GO:0022414;GO:0032501;GO:0032502;GO:0044550;GO:0048316;GO:0048608;GO:0048731;GO:0048856;GO:0055114;GO:0061458	-	3GBZ0	Q	sp|O48927|C78A3_SOYBN Cytochrome P450 78A3 OS=Glycine max OX=3847 GN=CYP78A3 PE=2 SV=1	KAF8379947.1 hypothetical protein HHK36_027413 [Tetracentron sinense]	GO:0000003//reproduction;GO:0003006//developmental process involved in reproduction;GO:0007275//multicellular organism development;GO:0008150//biological_process;GO:0008152//metabolic process;GO:0009058//biosynthetic process;GO:0009791//post-embryonic development;GO:0010154//fruit development;GO:0019748//secondary metabolic process;GO:0022414//reproductive process;GO:0032501//multicellular organi…	GO:0005575//cellular_component;GO:0016020//membrane;	GO:0003674//molecular_function;GO:0003824//catalytic activity;GO:0004497//monooxygenase activity;GO:0016491//oxidoreductase activity;GO:0016705//oxidoreductase activity, acting on paired donors, with incorporation or reduction of molecular oxygen;GO:0016709//oxidoreductase activity, acting on paired donors, with incorporation or reduction of molecular oxygen, NAD(P)H as one donor, and incorporati…	-
LOC131162541	1487.44	564.004	2410.88	4.27459	2.09579	1.73481e-06	0.000263286	NC_080424.1	41978614	41979777	-	1164	LOC131162541	GO:0001666;GO:0005575;GO:0005618;GO:0005622;GO:0005623;GO:0005737;GO:0005794;GO:0006950;GO:0008150;GO:0009505;GO:0009628;GO:0012505;GO:0030312;GO:0036293;GO:0040007;GO:0043226;GO:0043227;GO:0043229;GO:0043231;GO:0044424;GO:0044444;GO:0044464;GO:0050896;GO:0070482;GO:0071944	-	4JRTZ	L	sp|O82161|PHI1_TOBAC Protein PHOSPHATE-INDUCED 1 OS=Nicotiana tabacum OX=4097 GN=PHI-1 PE=2 SV=1	XP_021690676.1 protein EXORDIUM-like [Hevea brasiliensis]	GO:0001666//response to hypoxia;GO:0006950//response to stress;GO:0008150//biological_process;GO:0009628//response to abiotic stimulus;GO:0036293//response to decreased oxygen levels;GO:0040007//growth;GO:0050896//response to stimulus;GO:0070482//response to oxygen levels;	GO:0005575//cellular_component;GO:0005618//cell wall;GO:0005622//intracellular anatomical structure;GO:0005623//obsolete cell;GO:0005737//cytoplasm;GO:0005794//Golgi apparatus;GO:0009505//plant-type cell wall;GO:0012505//endomembrane system;GO:0030312//external encapsulating structure;GO:0043226//organelle;GO:0043227//membrane-bounded organelle;GO:0043229//intracellular organelle;GO:0043231//intr…	-	-
LOC131150277	1084.5	427.594	1741.4	4.07254	2.02593	1.73535e-06	0.000263286	NC_080417.1	135176578	135177711	-	652	LOC131150277	GO:0003674;GO:0005488;GO:0005507;GO:0006873;GO:0006875;GO:0006878;GO:0008150;GO:0008270;GO:0009987;GO:0019725;GO:0030003;GO:0042592;GO:0043167;GO:0043169;GO:0046872;GO:0046914;GO:0046916;GO:0048878;GO:0050801;GO:0055065;GO:0055070;GO:0055076;GO:0055080;GO:0055082;GO:0065007;GO:0065008;GO:0098771	-	4JQWU	S	sp|Q96386|MT3_CARPA Metallothionein-like protein type 3 OS=Carica papaya OX=3649 PE=3 SV=1	XP_002531714.1 metallothionein-like protein type 3 [Ricinus communis] &gt;EEF30673.1 conserved hypothetical protein [Ricinus communis]	GO:0006873//cellular ion homeostasis;GO:0006875//cellular metal ion homeostasis;GO:0006878//cellular copper ion homeostasis;GO:0008150//biological_process;GO:0009987//cellular process;GO:0019725//cellular homeostasis;GO:0030003//cellular cation homeostasis;GO:0042592//homeostatic process;GO:0046916//cellular transition metal ion homeostasis;GO:0048878//chemical homeostasis;GO:0050801//ion homeost…	-	GO:0003674//molecular_function;GO:0005488//binding;GO:0005507//copper ion binding;GO:0008270//zinc ion binding;GO:0043167//ion binding;GO:0043169//cation binding;GO:0046872//metal ion binding;GO:0046914//transition metal ion binding;	-
LOC131157776	254.597	378.633	130.561	0.344823	-1.53607	1.80287e-06	0.000270611	NC_080422.1	16667029	16670126	+	965	LOC131157776	GO:0000003;GO:0003006;GO:0003674;GO:0003700;GO:0005575;GO:0005622;GO:0005623;GO:0005634;GO:0006355;GO:0007275;GO:0008150;GO:0009314;GO:0009416;GO:0009628;GO:0009639;GO:0009640;GO:0009704;GO:0009719;GO:0009725;GO:0009733;GO:0009791;GO:0009889;GO:0009908;GO:0010033;GO:0010468;GO:0010556;GO:0019219;GO:0019222;GO:0022414;GO:0031323;GO:0031326;GO:0032501;GO:0032502;GO:0042221;GO:0043226;GO:0043227;GO:…	K14484	4JP8B	K	sp|O24541|AX22C_VIGRR Auxin-induced protein 22C OS=Vigna radiata var. radiata OX=3916 GN=AUX22C PE=2 SV=1	AFK39785.1 unknown [Lotus japonicus]	GO:0000003//reproduction;GO:0003006//developmental process involved in reproduction;GO:0006355//regulation of transcription, DNA-templated;GO:0007275//multicellular organism development;GO:0008150//biological_process;GO:0009314//response to radiation;GO:0009416//response to light stimulus;GO:0009628//response to abiotic stimulus;GO:0009639//response to red or far red light;GO:0009640//photomorpho…	GO:0005575//cellular_component;GO:0005622//intracellular anatomical structure;GO:0005623//obsolete cell;GO:0005634//nucleus;GO:0043226//organelle;GO:0043227//membrane-bounded organelle;GO:0043229//intracellular organelle;GO:0043231//intracellular membrane-bounded organelle;GO:0044424//obsolete intracellular part;GO:0044464//obsolete cell part;	GO:0003674//molecular_function;GO:0003700//DNA-binding transcription factor activity;GO:0140110//transcription regulator activity;	ko04075(Plant hormone signal transduction)
LOC131158787	57.4757	104.737	10.2146	0.0975259	-3.35807	1.81589e-06	0.000270611	NC_080422.1	23772824	23774475	+	1076	LOC131158787	-	-	3GJ7J	S	sp|P29602|CPC_CUCSA Cucumber peeling cupredoxin OS=Cucumis sativus OX=3659 PE=1 SV=3	XP_039063765.1 umecyanin-like [Hibiscus syriacus] &gt;KAE8721150.1 glucan endo-1,3-beta-glucosidase 14-like [Hibiscus syriacus]	-	-	-	-
LOC131162881	1018.84	1668.09	369.592	0.221566	-2.17419	1.82785e-06	0.000270611	NC_080424.1	106414056	106414864	-	693	LOC131162881	GO:0005575;GO:0005618;GO:0005623;GO:0030312;GO:0044464;GO:0071944	-	3G7XG	S	sp|Q9SFF9|GL17_ARATH Germin-like protein subfamily 1 member 7 OS=Arabidopsis thaliana OX=3702 GN=At3g05950 PE=2 SV=1	XP_034711539.1 putative germin-like protein 2-1 [Vitis riparia]	-	GO:0005575//cellular_component;GO:0005618//cell wall;GO:0005623//obsolete cell;GO:0030312//external encapsulating structure;GO:0044464//obsolete cell part;GO:0071944//cell periphery;	-	-
LOC131150804	454.687	657.34	252.035	0.383416	-1.38302	1.85459e-06	0.000272372	NC_080419.1	115359882	115363147	-	1838	LOC131150804	GO:0003674;GO:0003824;GO:0004672;GO:0004674;GO:0004675;GO:0004888;GO:0005575;GO:0005623;GO:0005886;GO:0006464;GO:0006468;GO:0006793;GO:0006796;GO:0006807;GO:0007154;GO:0007165;GO:0007166;GO:0007167;GO:0007178;GO:0008150;GO:0008152;GO:0009987;GO:0016020;GO:0016301;GO:0016310;GO:0016740;GO:0016772;GO:0016773;GO:0019199;GO:0019538;GO:0023052;GO:0036211;GO:0038023;GO:0043170;GO:0043412;GO:0044237;GO:…	-	3GGA5	T	sp|Q9ZUF4|RIPK_ARATH Serine/threonine-protein kinase RIPK OS=Arabidopsis thaliana OX=3702 GN=RIPK PE=1 SV=1	XP_034682639.1 serine/threonine-protein kinase RIPK [Vitis riparia]	GO:0006464//cellular protein modification process;GO:0006468//protein phosphorylation;GO:0006793//phosphorus metabolic process;GO:0006796//phosphate-containing compound metabolic process;GO:0006807//nitrogen compound metabolic process;GO:0007154//cell communication;GO:0007165//signal transduction;GO:0007166//cell surface receptor signaling pathway;GO:0007167//enzyme linked receptor protein signal…	GO:0005575//cellular_component;GO:0005623//obsolete cell;GO:0005886//plasma membrane;GO:0016020//membrane;GO:0044464//obsolete cell part;GO:0071944//cell periphery;	GO:0003674//molecular_function;GO:0003824//catalytic activity;GO:0004672//protein kinase activity;GO:0004674//protein serine/threonine kinase activity;GO:0004675//transmembrane receptor protein serine/threonine kinase activity;GO:0004888//transmembrane signaling receptor activity;GO:0016301//kinase activity;GO:0016740//transferase activity;GO:0016772//transferase activity, transferring phosphorus…	-
LOC131153390	555.174	135.438	974.91	7.19818	2.84763	1.9044e-06	0.000277469	NC_080420.1	12669872	12672992	+	1942	LOC131153390	GO:0000820;GO:0000976;GO:0000977;GO:0000978;GO:0000981;GO:0000987;GO:0001012;GO:0001046;GO:0001047;GO:0001067;GO:0001101;GO:0001228;GO:0003674;GO:0003676;GO:0003677;GO:0003690;GO:0003700;GO:0005488;GO:0005575;GO:0005622;GO:0005623;GO:0005634;GO:0006139;GO:0006351;GO:0006355;GO:0006357;GO:0006366;GO:0006521;GO:0006725;GO:0006807;GO:0006950;GO:0006970;GO:0007154;GO:0008150;GO:0008152;GO:0009058;GO:…	-	3G7TR	K	sp|Q94JL3|BH112_ARATH Transcription factor bHLH112 OS=Arabidopsis thaliana OX=3702 GN=BHLH112 PE=1 SV=1	XP_003635184.1 PREDICTED: transcription factor bHLH112 isoform X1 [Vitis vinifera] &gt;CBI18658.3 unnamed protein product, partial [Vitis vinifera]	GO:0000820//regulation of glutamine family amino acid metabolic process;GO:0001101//response to acid chemical;GO:0006139//nucleobase-containing compound metabolic process;GO:0006351//transcription, DNA-templated;GO:0006355//regulation of transcription, DNA-templated;GO:0006357//regulation of transcription by RNA polymerase II;GO:0006366//transcription by RNA polymerase II;GO:0006521//regulation o…	GO:0005575//cellular_component;GO:0005622//intracellular anatomical structure;GO:0005623//obsolete cell;GO:0005634//nucleus;GO:0043226//organelle;GO:0043227//membrane-bounded organelle;GO:0043229//intracellular organelle;GO:0043231//intracellular membrane-bounded organelle;GO:0044424//obsolete intracellular part;GO:0044464//obsolete cell part;	GO:0000976//transcription cis-regulatory region binding;GO:0000977//RNA polymerase II transcription regulatory region sequence-specific DNA binding;GO:0000978//RNA polymerase II cis-regulatory region sequence-specific DNA binding;GO:0000981//DNA-binding transcription factor activity, RNA polymerase II-specific;GO:0000987//cis-regulatory region sequence-specific DNA binding;GO:0001012//RNA polymer…	-
LOC131167932	2198.83	1387.29	3010.36	2.16996	1.11767	1.94318e-06	0.000280888	NC_080427.1	26478518	26485266	-	1155	LOC131167932	GO:0000302;GO:0003674;GO:0003824;GO:0004130;GO:0004601;GO:0005575;GO:0005622;GO:0005623;GO:0005737;GO:0005829;GO:0006950;GO:0006979;GO:0008150;GO:0008152;GO:0009056;GO:0009507;GO:0009536;GO:0009636;GO:0009987;GO:0016209;GO:0016491;GO:0016684;GO:0016688;GO:0016999;GO:0017001;GO:0017144;GO:0033554;GO:0034599;GO:0042221;GO:0042737;GO:0042743;GO:0042744;GO:0043226;GO:0043227;GO:0043229;GO:0043231;GO:…	K00434	3HWUD	E	sp|P48534|APX1_PEA L-ascorbate peroxidase, cytosolic OS=Pisum sativum OX=3888 GN=APX1 PE=1 SV=2	KAA8518806.1 hypothetical protein F0562_016420 [Nyssa sinensis]	GO:0000302//response to reactive oxygen species;GO:0006950//response to stress;GO:0006979//response to oxidative stress;GO:0008150//biological_process;GO:0008152//metabolic process;GO:0009056//catabolic process;GO:0009636//response to toxic substance;GO:0009987//cellular process;GO:0016999//antibiotic metabolic process;GO:0017001//antibiotic catabolic process;GO:0017144//xenobiotic metabolic proc…	GO:0005575//cellular_component;GO:0005622//intracellular anatomical structure;GO:0005623//obsolete cell;GO:0005737//cytoplasm;GO:0005829//cytosol;GO:0009507//chloroplast;GO:0009536//plastid;GO:0043226//organelle;GO:0043227//membrane-bounded organelle;GO:0043229//intracellular organelle;GO:0043231//intracellular membrane-bounded organelle;GO:0044424//obsolete intracellular part;GO:0044444//obsolet…	GO:0003674//molecular_function;GO:0003824//catalytic activity;GO:0004130//cytochrome-c peroxidase activity;GO:0004601//peroxidase activity;GO:0016209//antioxidant activity;GO:0016491//oxidoreductase activity;GO:0016684//oxidoreductase activity, acting on peroxide as acceptor;GO:0016688//L-ascorbate peroxidase activity;	ko00480(Glutathione metabolism);ko00053(Ascorbate and aldarate metabolism)
LOC131149257	5028.92	239.146	9818.7	41.0574	5.35957	1.98193e-06	0.000284252	NC_080417.1	138064113	138065322	-	1020	LOC131149257	-	-	4JETY	S	-	XP_009334625.1 PREDICTED: uncharacterized protein LOC103927429 [Pyrus x bretschneideri] &gt;XP_009347721.1 PREDICTED: uncharacterized protein LOC103939358 [Pyrus x bretschneideri]	-	-	-	-
LOC131168646	3370.17	2172.61	4567.73	2.10242	1.07205	2.10941e-06	0.00030019	NC_080427.1	63980162	63982302	-	2141	LOC131168646	GO:0003674;GO:0005215;GO:0005575;GO:0005622;GO:0005623;GO:0005737;GO:0005739;GO:0006810;GO:0008104;GO:0008150;GO:0008320;GO:0008565;GO:0009987;GO:0015031;GO:0015833;GO:0016043;GO:0022607;GO:0022857;GO:0022884;GO:0033036;GO:0034622;GO:0042886;GO:0042887;GO:0043226;GO:0043227;GO:0043229;GO:0043231;GO:0043933;GO:0044085;GO:0044424;GO:0044444;GO:0044464;GO:0045184;GO:0051131;GO:0051179;GO:0051234;GO:…	-	4JM9D	O	sp|Q9FLD5|ASD_ARATH AAA-ATPase ASD, mitochondrial OS=Arabidopsis thaliana OX=3702 GN=AATP1 PE=1 SV=1	PON59450.1 Spastin [Parasponia andersonii]	GO:0006810//transport;GO:0008104//protein localization;GO:0008150//biological_process;GO:0009987//cellular process;GO:0015031//protein transport;GO:0015833//peptide transport;GO:0016043//cellular component organization;GO:0022607//cellular component assembly;GO:0033036//macromolecule localization;GO:0034622//cellular protein-containing complex assembly;GO:0042886//amide transport;GO:0043933//prot…	GO:0005575//cellular_component;GO:0005622//intracellular anatomical structure;GO:0005623//obsolete cell;GO:0005737//cytoplasm;GO:0005739//mitochondrion;GO:0043226//organelle;GO:0043227//membrane-bounded organelle;GO:0043229//intracellular organelle;GO:0043231//intracellular membrane-bounded organelle;GO:0044424//obsolete intracellular part;GO:0044444//obsolete cytoplasmic part;GO:0044464//obsolet…	GO:0003674//molecular_function;GO:0005215//transporter activity;GO:0008320//protein transmembrane transporter activity;GO:0008565//obsolete protein transporter activity;GO:0022857//transmembrane transporter activity;GO:0022884//macromolecule transmembrane transporter activity;GO:0042887//amide transmembrane transporter activity;GO:1904680//peptide transmembrane transporter activity;	-
LOC131144509	652.049	1139.29	164.813	0.144664	-2.78923	2.15403e-06	0.000302706	NC_080428.1	70849251	70850301	+	796	LOC131144509	-	K03671	4JU5K	O	sp|Q38879|TRXH2_ARATH Thioredoxin H2 OS=Arabidopsis thaliana OX=3702 GN=TRX2 PE=1 SV=2	XP_015956872.1 thioredoxin H2 [Arachis duranensis] &gt;XP_016193700.1 thioredoxin H2 [Arachis ipaensis] &gt;XP_025638966.1 thioredoxin H2 [Arachis hypogaea] &gt;QHO59469.1 Thioredoxin [Arachis hypogaea]	-	-	-	-
LOC131161778	1872.84	145.325	3600.35	24.7745	4.63078	2.16007e-06	0.000302706	NC_080424.1	2563762	2579624	+	3222	LOC131161778	-	-	3GCY2	S	sp|V9M2S5|RPV1_VITRO Disease resistance protein RPV1 OS=Vitis rotundifolia OX=103349 GN=RPV1 PE=1 SV=1	RVW15031.1 TMV resistance protein N [Vitis vinifera]	-	-	-	-
LOC131162171	532.75	892.611	172.889	0.193689	-2.36819	2.25829e-06	0.000314073	NC_080424.1	106463636	106464673	+	920	LOC131162171	GO:0005575;GO:0005618;GO:0005623;GO:0030312;GO:0044464;GO:0071944	-	3G7XG	S	sp|Q9SFF9|GL17_ARATH Germin-like protein subfamily 1 member 7 OS=Arabidopsis thaliana OX=3702 GN=At3g05950 PE=2 SV=1	XP_034711539.1 putative germin-like protein 2-1 [Vitis riparia]	-	GO:0005575//cellular_component;GO:0005618//cell wall;GO:0005623//obsolete cell;GO:0030312//external encapsulating structure;GO:0044464//obsolete cell part;GO:0071944//cell periphery;	-	-
LOC131152949	349.164	177.366	520.961	2.93721	1.55445	2.47188e-06	0.000341194	NC_080420.1	124338616	124344001	+	3749	LOC131152949	GO:0000976;GO:0001067;GO:0001101;GO:0003674;GO:0003676;GO:0003677;GO:0003690;GO:0003700;GO:0005488;GO:0005515;GO:0005575;GO:0005622;GO:0005623;GO:0005634;GO:0006355;GO:0007154;GO:0007165;GO:0007275;GO:0008150;GO:0009314;GO:0009416;GO:0009628;GO:0009639;GO:0009640;GO:0009704;GO:0009719;GO:0009725;GO:0009739;GO:0009740;GO:0009755;GO:0009791;GO:0009889;GO:0009893;GO:0009987;GO:0010017;GO:0010033;GO:…	K12126	3GCC0	K	sp|O80536|PIF3_ARATH Transcription factor PIF3 OS=Arabidopsis thaliana OX=3702 GN=PIF3 PE=1 SV=1	XP_034707239.1 transcription factor PIF3-like isoform X1 [Vitis riparia] &gt;XP_034707240.1 transcription factor PIF3-like isoform X1 [Vitis riparia]	GO:0001101//response to acid chemical;GO:0006355//regulation of transcription, DNA-templated;GO:0007154//cell communication;GO:0007165//signal transduction;GO:0007275//multicellular organism development;GO:0008150//biological_process;GO:0009314//response to radiation;GO:0009416//response to light stimulus;GO:0009628//response to abiotic stimulus;GO:0009639//response to red or far red light;GO:000…	GO:0005575//cellular_component;GO:0005622//intracellular anatomical structure;GO:0005623//obsolete cell;GO:0005634//nucleus;GO:0043226//organelle;GO:0043227//membrane-bounded organelle;GO:0043229//intracellular organelle;GO:0043231//intracellular membrane-bounded organelle;GO:0044424//obsolete intracellular part;GO:0044464//obsolete cell part;	GO:0000976//transcription cis-regulatory region binding;GO:0001067//transcription regulatory region nucleic acid binding;GO:0003674//molecular_function;GO:0003676//nucleic acid binding;GO:0003677//DNA binding;GO:0003690//double-stranded DNA binding;GO:0003700//DNA-binding transcription factor activity;GO:0005488//binding;GO:0005515//protein binding;GO:0042802//identical protein binding;GO:0043565…	ko04712(Circadian rhythm - plant);ko04075(Plant hormone signal transduction)
LOC131157664	3751.84	421.732	7081.95	16.7925	4.06975	2.49416e-06	0.0003417	NC_080422.1	109345223	109346866	-	1483	LOC131157664	GO:0000323;GO:0001775;GO:0002252;GO:0002263;GO:0002274;GO:0002275;GO:0002283;GO:0002366;GO:0002376;GO:0002443;GO:0002444;GO:0002446;GO:0003674;GO:0003824;GO:0004553;GO:0004568;GO:0005488;GO:0005575;GO:0005576;GO:0005615;GO:0005622;GO:0005623;GO:0005737;GO:0005764;GO:0005773;GO:0006022;GO:0006026;GO:0006030;GO:0006032;GO:0006040;GO:0006807;GO:0006810;GO:0006887;GO:0006955;GO:0007586;GO:0008061;GO:…	K01183	3GFX9	G	sp|U5N4E3|NFH1_MEDTR Nod factor hydrolase protein 1 OS=Medicago truncatula OX=3880 GN=NFH1 PE=1 SV=2	XP_030544539.1 class V chitinase CHIT5b-like [Rhodamnia argentea]	GO:0001775//cell activation;GO:0002252//immune effector process;GO:0002263//cell activation involved in immune response;GO:0002274//myeloid leukocyte activation;GO:0002275//myeloid cell activation involved in immune response;GO:0002283//neutrophil activation involved in immune response;GO:0002366//leukocyte activation involved in immune response;GO:0002376//immune system process;GO:0002443//leuko…	GO:0000323//lytic vacuole;GO:0005575//cellular_component;GO:0005576//extracellular region;GO:0005615//extracellular space;GO:0005622//intracellular anatomical structure;GO:0005623//obsolete cell;GO:0005737//cytoplasm;GO:0005764//lysosome;GO:0005773//vacuole;GO:0012505//endomembrane system;GO:0030141//secretory granule;GO:0031410//cytoplasmic vesicle;GO:0031974//membrane-enclosed lumen;GO:0031982/…	GO:0003674//molecular_function;GO:0003824//catalytic activity;GO:0004553//hydrolase activity, hydrolyzing O-glycosyl compounds;GO:0004568//chitinase activity;GO:0005488//binding;GO:0008061//chitin binding;GO:0008144//obsolete drug binding;GO:0008843//endochitinase activity;GO:0016787//hydrolase activity;GO:0016798//hydrolase activity, acting on glycosyl bonds;GO:0097367//carbohydrate derivative b…	ko00520(Amino sugar and nucleotide sugar metabolism)
LOC131160940	12669.6	267.012	25072.2	93.8991	6.55304	3.08505e-06	0.000419521	NC_080423.1	94445779	94446513	+	735	LOC131160940	-	-	4JHCN	S	sp|Q9SB37|PMEI7_ARATH Pectinesterase inhibitor 7 OS=Arabidopsis thaliana OX=3702 GN=PMEI7 PE=2 SV=1	XP_008389193.2 pectinesterase inhibitor 7-like [Malus domestica]	-	-	-	-
LOC131157121	131.178	41.4926	220.864	5.32297	2.41223	3.12166e-06	0.000421378	NC_080422.1	75579068	75614327	-	1182	LOC131157121	-	-	3GERJ	S	sp|Q1LZH1|MARC2_BOVIN Mitochondrial amidoxime reducing component 2 OS=Bos taurus OX=9913 GN=MTARC2 PE=2 SV=1	PSS02529.1 Mitochondrial amidoxime reducing component 2 like [Actinidia chinensis var. chinensis]	-	-	-	-
LOC131159995	1080.69	355.609	1805.78	5.07799	2.34426	3.14682e-06	0.000421674	NC_080423.1	93072376	93075250	+	1553	LOC131159995	-	-	4JKQK	S	sp|P27061|PPA1_SOLLC Acid phosphatase 1 OS=Solanum lycopersicum OX=4081 GN=APS1 PE=2 SV=1	KAF3449284.1 hypothetical protein FNV43_RR10012 [Rhamnella rubrinervis]	-	-	-	-
LOC131156188	65.9876	113.225	18.7502	0.165602	-2.59421	3.28236e-06	0.000436649	NC_080421.1	112268358	112270260	+	1692	LOC131156188	-	K09422	4JSY6	K	sp|Q8VZQ2|MYB61_ARATH Transcription factor MYB61 OS=Arabidopsis thaliana OX=3702 GN=MYB61 PE=2 SV=1	XP_021611875.1 transcription factor MYB61-like [Manihot esculenta] &gt;OAY48816.1 hypothetical protein MANES_05G007400 [Manihot esculenta]	-	-	-	-
LOC131165255	1773.44	429.562	3117.32	7.25697	2.85937	3.33246e-06	0.000440125	NC_080426.1	21520082	21523217	+	2300	LOC131165255	GO:0003333;GO:0003674;GO:0005215;GO:0005342;GO:0005575;GO:0005623;GO:0005886;GO:0006810;GO:0006811;GO:0006820;GO:0006865;GO:0008150;GO:0008509;GO:0008514;GO:0009605;GO:0009607;GO:0009624;GO:0015075;GO:0015171;GO:0015318;GO:0015711;GO:0015849;GO:0016020;GO:0022857;GO:0034220;GO:0043207;GO:0044464;GO:0046942;GO:0046943;GO:0050896;GO:0051179;GO:0051234;GO:0051704;GO:0051707;GO:0055085;GO:0071702;GO:…	-	4JMDD	E	sp|Q9LZ20|CAAT6_ARATH Cationic amino acid transporter 6, chloroplastic OS=Arabidopsis thaliana OX=3702 GN=CAT6 PE=2 SV=1	XP_006378822.1 cationic amino acid transporter 6, chloroplastic isoform X1 [Populus trichocarpa] &gt;PNT18420.1 hypothetical protein POPTR_010G241000 [Populus trichocarpa]	GO:0003333//amino acid transmembrane transport;GO:0006810//transport;GO:0006811//ion transport;GO:0006820//anion transport;GO:0006865//amino acid transport;GO:0008150//biological_process;GO:0009605//response to external stimulus;GO:0009607//response to biotic stimulus;GO:0009624//response to nematode;GO:0015711//organic anion transport;GO:0015849//organic acid transport;GO:0034220//ion transmembr…	GO:0005575//cellular_component;GO:0005623//obsolete cell;GO:0005886//plasma membrane;GO:0016020//membrane;GO:0044464//obsolete cell part;GO:0071944//cell periphery;	GO:0003674//molecular_function;GO:0005215//transporter activity;GO:0005342//organic acid transmembrane transporter activity;GO:0008509//anion transmembrane transporter activity;GO:0008514//organic anion transmembrane transporter activity;GO:0015075//ion transmembrane transporter activity;GO:0015171//amino acid transmembrane transporter activity;GO:0015318//inorganic molecular entity transmembrane…	-
LOC131149170	173.667	0.704358	346.629	492.121	8.94287	3.36224e-06	0.000440886	NC_080417.1	134579635	134580102	+	468	LOC131149170	GO:0000003;GO:0000302;GO:0001101;GO:0003006;GO:0005575;GO:0005576;GO:0005615;GO:0006950;GO:0006952;GO:0006979;GO:0007154;GO:0007165;GO:0007275;GO:0008150;GO:0009605;GO:0009607;GO:0009617;GO:0009719;GO:0009725;GO:0009751;GO:0009753;GO:0009755;GO:0009791;GO:0009863;GO:0009867;GO:0009889;GO:0009987;GO:0010033;GO:0010035;GO:0010154;GO:0010193;GO:0010337;GO:0010565;GO:0010817;GO:0010941;GO:0010942;GO:…	-	4JU3V	S	sp|Q9LNN7|GRI_ARATH Protein GRIM REAPER OS=Arabidopsis thaliana OX=3702 GN=GRI PE=1 SV=1	KAF8024070.1 hypothetical protein BT93_F1318 [Corymbia citriodora subsp. variegata]	GO:0000003//reproduction;GO:0000302//response to reactive oxygen species;GO:0001101//response to acid chemical;GO:0003006//developmental process involved in reproduction;GO:0006950//response to stress;GO:0006952//defense response;GO:0006979//response to oxidative stress;GO:0007154//cell communication;GO:0007165//signal transduction;GO:0007275//multicellular organism development;GO:0008150//biolog…	GO:0005575//cellular_component;GO:0005576//extracellular region;GO:0005615//extracellular space;GO:0044421//obsolete extracellular region part;	-	-
LOC131154861	1199.77	739.774	1659.76	2.2436	1.16582	3.39561e-06	0.000442104	NC_080421.1	28330379	28336782	+	1545	LOC131154861	-	-	3G9EK	-	-	KAA8525133.1 hypothetical protein F0562_007003 [Nyssa sinensis]	-	-	-	-
LOC131146264	647.491	390.281	904.7	2.31807	1.21292	3.67011e-06	0.000474478	NC_080429.1	73599344	73606634	+	2655	LOC131146264	GO:0000166;GO:0000228;GO:0000785;GO:0000790;GO:0000792;GO:0003674;GO:0003676;GO:0003677;GO:0003682;GO:0003690;GO:0003824;GO:0004842;GO:0005488;GO:0005515;GO:0005575;GO:0005622;GO:0005623;GO:0005634;GO:0005694;GO:0005720;GO:0005737;GO:0006139;GO:0006259;GO:0006304;GO:0006305;GO:0006306;GO:0006323;GO:0006325;GO:0006333;GO:0006338;GO:0006355;GO:0006464;GO:0006725;GO:0006807;GO:0006996;GO:0008150;GO:…	K10638	3GH17	K	sp|Q8VYZ0|ORTH2_ARATH E3 ubiquitin-protein ligase ORTHRUS 2 OS=Arabidopsis thaliana OX=3702 GN=ORTH2 PE=1 SV=1	KAA8529980.1 hypothetical protein F0562_034416 [Nyssa sinensis]	GO:0006139//nucleobase-containing compound metabolic process;GO:0006259//DNA metabolic process;GO:0006304//DNA modification;GO:0006305//DNA alkylation;GO:0006306//DNA methylation;GO:0006323//DNA packaging;GO:0006325//chromatin organization;GO:0006333//chromatin assembly or disassembly;GO:0006338//chromatin remodeling;GO:0006355//regulation of transcription, DNA-templated;GO:0006464//cellular prot…	GO:0000228//nuclear chromosome;GO:0000785//chromatin;GO:0000790//chromatin;GO:0000792//heterochromatin;GO:0005575//cellular_component;GO:0005622//intracellular anatomical structure;GO:0005623//obsolete cell;GO:0005634//nucleus;GO:0005694//chromosome;GO:0005720//heterochromatin;GO:0005737//cytoplasm;GO:0010369//chromocenter;GO:0031974//membrane-enclosed lumen;GO:0031981//nuclear lumen;GO:0043226//…	GO:0000166//nucleotide binding;GO:0003674//molecular_function;GO:0003676//nucleic acid binding;GO:0003677//DNA binding;GO:0003682//chromatin binding;GO:0003690//double-stranded DNA binding;GO:0003824//catalytic activity;GO:0004842//ubiquitin-protein transferase activity;GO:0005488//binding;GO:0005515//protein binding;GO:0008327//methyl-CpG binding;GO:0010385//double-stranded methylated DNA bindin…	-
LOC131149538	452.532	806.285	98.78	0.122513	-3.029	3.79188e-06	0.000486793	NC_080418.1	14741615	14742457	+	843	LOC131149538	GO:0000302;GO:0006950;GO:0006979;GO:0008150;GO:0009266;GO:0009408;GO:0009628;GO:0009636;GO:0010033;GO:0010035;GO:0010038;GO:0042221;GO:0042493;GO:0042542;GO:0045471;GO:0046677;GO:0046685;GO:0046686;GO:0046688;GO:0050896;GO:0097305;GO:1901700	-	3GBV3	O	sp|P19037|HS181_ARATH 18.1 kDa class I heat shock protein OS=Arabidopsis thaliana OX=3702 GN=HSP18.1 PE=1 SV=1	XP_031287536.1 18.1 kDa class I heat shock protein-like [Pistacia vera]	GO:0000302//response to reactive oxygen species;GO:0006950//response to stress;GO:0006979//response to oxidative stress;GO:0008150//biological_process;GO:0009266//response to temperature stimulus;GO:0009408//response to heat;GO:0009628//response to abiotic stimulus;GO:0009636//response to toxic substance;GO:0010033//response to organic substance;GO:0010035//response to inorganic substance;GO:0010…	-	-	-
LOC131167841	822.859	486.319	1159.4	2.38403	1.2534	4.15178e-06	0.000529294	NC_080427.1	85333423	85336405	+	2130	LOC131167841	GO:0003674;GO:0003676;GO:0003677;GO:0003700;GO:0005488;GO:0005575;GO:0005622;GO:0005623;GO:0005634;GO:0006355;GO:0006950;GO:0008150;GO:0009266;GO:0009408;GO:0009628;GO:0009889;GO:0010033;GO:0010200;GO:0010243;GO:0010468;GO:0010556;GO:0019219;GO:0019222;GO:0031323;GO:0031326;GO:0042221;GO:0042493;GO:0043226;GO:0043227;GO:0043229;GO:0043231;GO:0044424;GO:0044464;GO:0050789;GO:0050794;GO:0050896;GO:…	K09419	4JMZJ	K	sp|Q8GYY1|HSFA3_ARATH Heat stress transcription factor A-3 OS=Arabidopsis thaliana OX=3702 GN=HSFA3 PE=1 SV=2	XP_021644844.1 heat stress transcription factor A-3-like [Hevea brasiliensis] &gt;KAF2289762.1 hypothetical protein GH714_038516 [Hevea brasiliensis]	GO:0006355//regulation of transcription, DNA-templated;GO:0006950//response to stress;GO:0008150//biological_process;GO:0009266//response to temperature stimulus;GO:0009408//response to heat;GO:0009628//response to abiotic stimulus;GO:0009889//regulation of biosynthetic process;GO:0010033//response to organic substance;GO:0010200//response to chitin;GO:0010243//response to organonitrogen compound…	GO:0005575//cellular_component;GO:0005622//intracellular anatomical structure;GO:0005623//obsolete cell;GO:0005634//nucleus;GO:0043226//organelle;GO:0043227//membrane-bounded organelle;GO:0043229//intracellular organelle;GO:0043231//intracellular membrane-bounded organelle;GO:0044424//obsolete intracellular part;GO:0044464//obsolete cell part;	GO:0003674//molecular_function;GO:0003676//nucleic acid binding;GO:0003677//DNA binding;GO:0003700//DNA-binding transcription factor activity;GO:0005488//binding;GO:0097159//organic cyclic compound binding;GO:0140110//transcription regulator activity;GO:1901363//heterocyclic compound binding;	-
LOC131165279	371.267	92.8001	649.733	7.00143	2.80765	4.43602e-06	0.00056163	NC_080426.1	22322270	22331138	-	3109	LOC131165279	-	-	3GGN0	S	sp|Q5QNI5|BZP02_ORYSJ Basic leucine zipper 2 OS=Oryza sativa subsp. japonica OX=39947 GN=BZIP02 PE=2 SV=1	XP_034705586.1 basic leucine zipper 6 [Vitis riparia] &gt;XP_034705587.1 basic leucine zipper 6 [Vitis riparia] &gt;XP_034705589.1 basic leucine zipper 6 [Vitis riparia] &gt;XP_034705590.1 basic leucine zipper 6 [Vitis riparia] &gt;XP_034705591.1 basic leucine zipper 6 [Vitis riparia] &gt;XP_034705592.1 basic leucine zipper 6 [Vitis riparia]	-	-	-	-
LOC131151121	1414.84	776.736	2052.94	2.64304	1.4022	4.57856e-06	0.000575706	NC_080419.1	119402312	119405888	-	1918	LOC131151121	GO:0001763;GO:0006629;GO:0006720;GO:0006721;GO:0006810;GO:0007275;GO:0008150;GO:0008152;GO:0008299;GO:0008610;GO:0009058;GO:0009653;GO:0009889;GO:0009891;GO:0009893;GO:0009914;GO:0009926;GO:0009934;GO:0009962;GO:0009963;GO:0009987;GO:0010016;GO:0010223;GO:0010346;GO:0010817;GO:0016108;GO:0016109;GO:0016114;GO:0016116;GO:0016117;GO:0019222;GO:0022603;GO:0032501;GO:0032502;GO:0042440;GO:0044237;GO:…	-	4JKW1	Q	sp|B9DFU2|MAX1_ARATH Cytochrome P450 711A1 OS=Arabidopsis thaliana OX=3702 GN=CYP711A1 PE=2 SV=1	KAA8525148.1 hypothetical protein F0562_006988 [Nyssa sinensis]	GO:0001763//morphogenesis of a branching structure;GO:0006629//lipid metabolic process;GO:0006720//isoprenoid metabolic process;GO:0006721//terpenoid metabolic process;GO:0006810//transport;GO:0007275//multicellular organism development;GO:0008150//biological_process;GO:0008152//metabolic process;GO:0008299//isoprenoid biosynthetic process;GO:0008610//lipid biosynthetic process;GO:0009058//biosyn…	-	-	-
LOC131157118	323.688	134.364	513.012	3.81807	1.93284	5.0168e-06	0.000626519	NC_080422.1	34707430	34710338	+	2170	LOC131157118	GO:0001067;GO:0001101;GO:0002237;GO:0003674;GO:0003676;GO:0003677;GO:0003700;GO:0005488;GO:0005575;GO:0005622;GO:0005623;GO:0005634;GO:0006355;GO:0006950;GO:0006952;GO:0008150;GO:0009605;GO:0009607;GO:0009611;GO:0009617;GO:0009620;GO:0009719;GO:0009725;GO:0009751;GO:0009889;GO:0009890;GO:0009892;GO:0010033;GO:0010200;GO:0010243;GO:0010468;GO:0010556;GO:0010558;GO:0010605;GO:0010629;GO:0014070;GO:…	-	4JFEN	K	sp|Q9SAH7|WRK40_ARATH Probable WRKY transcription factor 40 OS=Arabidopsis thaliana OX=3702 GN=WRKY40 PE=1 SV=1	XP_031385680.1 probable WRKY transcription factor 40 [Punica granatum] &gt;OWM69570.1 hypothetical protein CDL15_Pgr014031 [Punica granatum] &gt;PKI40821.1 hypothetical protein CRG98_038832 [Punica granatum]	GO:0001101//response to acid chemical;GO:0002237//response to molecule of bacterial origin;GO:0006355//regulation of transcription, DNA-templated;GO:0006950//response to stress;GO:0006952//defense response;GO:0008150//biological_process;GO:0009605//response to external stimulus;GO:0009607//response to biotic stimulus;GO:0009611//response to wounding;GO:0009617//response to bacterium;GO:0009620//r…	GO:0005575//cellular_component;GO:0005622//intracellular anatomical structure;GO:0005623//obsolete cell;GO:0005634//nucleus;GO:0043226//organelle;GO:0043227//membrane-bounded organelle;GO:0043229//intracellular organelle;GO:0043231//intracellular membrane-bounded organelle;GO:0044424//obsolete intracellular part;GO:0044464//obsolete cell part;	GO:0001067//transcription regulatory region nucleic acid binding;GO:0003674//molecular_function;GO:0003676//nucleic acid binding;GO:0003677//DNA binding;GO:0003700//DNA-binding transcription factor activity;GO:0005488//binding;GO:0044212//transcription cis-regulatory region binding;GO:0097159//organic cyclic compound binding;GO:0140110//transcription regulator activity;GO:1901363//heterocyclic co…	-
LOC131149426	6107.44	414.038	11800.8	28.5018	4.83298	5.09466e-06	0.000631944	NC_080418.1	39927819	39928774	-	745	LOC131149426	-	-	3GM9T	S	sp|Q8LA14|PSK6_ARATH Putative phytosulfokines 6 OS=Arabidopsis thaliana OX=3702 GN=PSK6 PE=2 SV=2	XP_040991087.1 putative phytosulfokines 6 isoform X1 [Juglans microcarpa x Juglans regia]	-	-	-	-
LOC131162539	350.548	176.116	524.98	2.98088	1.57574	5.5154e-06	0.000679541	NC_080424.1	41954151	41955425	-	1275	LOC131162539	GO:0001666;GO:0005575;GO:0005618;GO:0005622;GO:0005623;GO:0005737;GO:0005794;GO:0006950;GO:0008150;GO:0009505;GO:0009628;GO:0012505;GO:0030312;GO:0036293;GO:0040007;GO:0043226;GO:0043227;GO:0043229;GO:0043231;GO:0044424;GO:0044444;GO:0044464;GO:0050896;GO:0070482;GO:0071944	-	4JRTZ	L	sp|O82161|PHI1_TOBAC Protein PHOSPHATE-INDUCED 1 OS=Nicotiana tabacum OX=4097 GN=PHI-1 PE=2 SV=1	XP_021690676.1 protein EXORDIUM-like [Hevea brasiliensis]	GO:0001666//response to hypoxia;GO:0006950//response to stress;GO:0008150//biological_process;GO:0009628//response to abiotic stimulus;GO:0036293//response to decreased oxygen levels;GO:0040007//growth;GO:0050896//response to stimulus;GO:0070482//response to oxygen levels;	GO:0005575//cellular_component;GO:0005618//cell wall;GO:0005622//intracellular anatomical structure;GO:0005623//obsolete cell;GO:0005737//cytoplasm;GO:0005794//Golgi apparatus;GO:0009505//plant-type cell wall;GO:0012505//endomembrane system;GO:0030312//external encapsulating structure;GO:0043226//organelle;GO:0043227//membrane-bounded organelle;GO:0043229//intracellular organelle;GO:0043231//intr…	-	-
LOC131144747	267.233	534.466	0	0	-Inf	5.66071e-06	0.000692795	NC_080417.1	6303272	6304936	+	1665	LOC131144747	GO:0003674;GO:0003824;GO:0005575;GO:0005576;GO:0005618;GO:0005622;GO:0005623;GO:0005737;GO:0005739;GO:0005773;GO:0005829;GO:0005886;GO:0005911;GO:0006950;GO:0006952;GO:0006979;GO:0008150;GO:0008152;GO:0009505;GO:0009506;GO:0009605;GO:0009607;GO:0009620;GO:0016020;GO:0016491;GO:0016614;GO:0016899;GO:0030054;GO:0030312;GO:0043207;GO:0043226;GO:0043227;GO:0043229;GO:0043231;GO:0044424;GO:0044444;GO:…	-	4JW02	C	sp|O64743|BBE15_ARATH Berberine bridge enzyme-like 15 OS=Arabidopsis thaliana OX=3702 GN=MEE23 PE=1 SV=1	XP_002523162.1 berberine bridge enzyme-like 13 [Ricinus communis] &gt;EEF39193.1 Reticuline oxidase precursor, putative [Ricinus communis]	GO:0006950//response to stress;GO:0006952//defense response;GO:0006979//response to oxidative stress;GO:0008150//biological_process;GO:0008152//metabolic process;GO:0009605//response to external stimulus;GO:0009607//response to biotic stimulus;GO:0009620//response to fungus;GO:0043207//response to external biotic stimulus;GO:0050832//defense response to fungus;GO:0050896//response to stimulus;GO:…	GO:0005575//cellular_component;GO:0005576//extracellular region;GO:0005618//cell wall;GO:0005622//intracellular anatomical structure;GO:0005623//obsolete cell;GO:0005737//cytoplasm;GO:0005739//mitochondrion;GO:0005773//vacuole;GO:0005829//cytosol;GO:0005886//plasma membrane;GO:0005911//cell-cell junction;GO:0009505//plant-type cell wall;GO:0009506//plasmodesma;GO:0016020//membrane;GO:0030054//cel…	GO:0003674//molecular_function;GO:0003824//catalytic activity;GO:0016491//oxidoreductase activity;GO:0016614//oxidoreductase activity, acting on CH-OH group of donors;GO:0016899//oxidoreductase activity, acting on the CH-OH group of donors, oxygen as acceptor;	-
LOC131144431	134.56	44.8226	224.297	5.00411	2.32311	5.75682e-06	0.000699891	NC_080428.1	63982864	63988857	-	2357	LOC131144431	GO:0003674;GO:0003824;GO:0004175;GO:0004222;GO:0005488;GO:0005575;GO:0005618;GO:0005622;GO:0005623;GO:0005634;GO:0005730;GO:0005737;GO:0005739;GO:0005740;GO:0005741;GO:0005743;GO:0005746;GO:0005750;GO:0005758;GO:0005759;GO:0005773;GO:0005774;GO:0006091;GO:0006119;GO:0006122;GO:0006139;GO:0006163;GO:0006508;GO:0006725;GO:0006753;GO:0006793;GO:0006796;GO:0006807;GO:0008150;GO:0008152;GO:0008233;GO:…	K17732	3GBE3	O	sp|Q42290|MPPB_ARATH Probable mitochondrial-processing peptidase subunit beta, mitochondrial OS=Arabidopsis thaliana OX=3702 GN=MPPbeta PE=1 SV=2	KAA8529361.1 hypothetical protein F0562_033840 [Nyssa sinensis]	GO:0006091//generation of precursor metabolites and energy;GO:0006119//oxidative phosphorylation;GO:0006122//mitochondrial electron transport, ubiquinol to cytochrome c;GO:0006139//nucleobase-containing compound metabolic process;GO:0006163//purine nucleotide metabolic process;GO:0006508//proteolysis;GO:0006725//cellular aromatic compound metabolic process;GO:0006753//nucleoside phosphate metabol…	GO:0005575//cellular_component;GO:0005618//cell wall;GO:0005622//intracellular anatomical structure;GO:0005623//obsolete cell;GO:0005634//nucleus;GO:0005730//nucleolus;GO:0005737//cytoplasm;GO:0005739//mitochondrion;GO:0005740//mitochondrial envelope;GO:0005741//mitochondrial outer membrane;GO:0005743//mitochondrial inner membrane;GO:0005746//mitochondrial respirasome;GO:0005750//mitochondrial re…	GO:0003674//molecular_function;GO:0003824//catalytic activity;GO:0004175//endopeptidase activity;GO:0004222//metalloendopeptidase activity;GO:0005488//binding;GO:0008233//peptidase activity;GO:0008237//metallopeptidase activity;GO:0008270//zinc ion binding;GO:0016787//hydrolase activity;GO:0043167//ion binding;GO:0043169//cation binding;GO:0046872//metal ion binding;GO:0046914//transition metal i…	-
LOC131153606	1015.1	1568.72	461.484	0.294178	-1.76524	5.99659e-06	0.000724246	NC_080420.1	8473084	8481548	+	1991	LOC131153606	-	K03327	3G9DH	L	sp|Q9LVD9|DTX40_ARATH Protein DETOXIFICATION 40 OS=Arabidopsis thaliana OX=3702 GN=DTX40 PE=1 SV=1	XP_034697827.1 protein DETOXIFICATION 40-like isoform X1 [Vitis riparia]	-	-	-	-
LOC131146838	196.792	294.377	99.2067	0.337006	-1.56915	6.27706e-06	0.000753165	NC_080429.1	41789981	41809060	+	1915	LOC131146838	GO:0005575;GO:0005618;GO:0005623;GO:0030312;GO:0044464;GO:0071944	-	4JHNY	S	sp|Q9LMC9|GLT2_ARATH Germin-like protein subfamily T member 2 OS=Arabidopsis thaliana OX=3702 GN=At1g18980 PE=2 SV=1	XP_030531206.1 germin-like protein subfamily T member 2 [Rhodamnia argentea]	-	GO:0005575//cellular_component;GO:0005618//cell wall;GO:0005623//obsolete cell;GO:0030312//external encapsulating structure;GO:0044464//obsolete cell part;GO:0071944//cell periphery;	-	-
LOC131159553	202.31	299.035	105.586	0.353088	-1.5019	6.76666e-06	0.000806639	NC_080417.1	124705537	124706116	-	580	LOC131159553	GO:0003002;GO:0005575;GO:0005622;GO:0005623;GO:0005634;GO:0007275;GO:0007389;GO:0008150;GO:0009653;GO:0009798;GO:0009888;GO:0009943;GO:0009955;GO:0009965;GO:0010016;GO:0010051;GO:0010073;GO:0010075;GO:0010305;GO:0010358;GO:0032501;GO:0032502;GO:0040008;GO:0043226;GO:0043227;GO:0043229;GO:0043231;GO:0044424;GO:0044464;GO:0048366;GO:0048367;GO:0048507;GO:0048509;GO:0048532;GO:0048638;GO:0048731;GO:…	-	4JQYX	S	sp|Q56WL5|ZPR4_ARATH Protein LITTLE ZIPPER 4 OS=Arabidopsis thaliana OX=3702 GN=ZPR4 PE=1 SV=1	XP_022144704.1 protein LITTLE ZIPPER 4 [Momordica charantia]	GO:0003002//regionalization;GO:0007275//multicellular organism development;GO:0007389//pattern specification process;GO:0008150//biological_process;GO:0009653//anatomical structure morphogenesis;GO:0009798//axis specification;GO:0009888//tissue development;GO:0009943//adaxial/abaxial axis specification;GO:0009955//adaxial/abaxial pattern specification;GO:0009965//leaf morphogenesis;GO:0010016//sh…	GO:0005575//cellular_component;GO:0005622//intracellular anatomical structure;GO:0005623//obsolete cell;GO:0005634//nucleus;GO:0043226//organelle;GO:0043227//membrane-bounded organelle;GO:0043229//intracellular organelle;GO:0043231//intracellular membrane-bounded organelle;GO:0044424//obsolete intracellular part;GO:0044464//obsolete cell part;	-	-
LOC131159872	70.9561	6.67483	135.237	20.2608	4.34062	6.9633e-06	0.000824725	NC_080423.1	86824375	86830152	-	2240	LOC131159872	GO:0005575;GO:0005623;GO:0005886;GO:0016020;GO:0044464;GO:0071944	K14638	3G7FY	E	sp|Q9M331|PTR45_ARATH Protein NRT1/ PTR FAMILY 5.7 OS=Arabidopsis thaliana OX=3702 GN=NPF5.7 PE=2 SV=2	XP_034693793.1 protein NRT1/ PTR FAMILY 5.6-like [Vitis riparia]	-	GO:0005575//cellular_component;GO:0005623//obsolete cell;GO:0005886//plasma membrane;GO:0016020//membrane;GO:0044464//obsolete cell part;GO:0071944//cell periphery;	-	-
LOC131149060	170.44	0	340.88	Inf	Inf	7.36312e-06	0.000866489	NC_080417.1	134261127	134261597	-	471	LOC131149060	GO:0000003;GO:0000302;GO:0001101;GO:0003006;GO:0005575;GO:0005576;GO:0005615;GO:0006950;GO:0006952;GO:0006979;GO:0007154;GO:0007165;GO:0007275;GO:0008150;GO:0009605;GO:0009607;GO:0009617;GO:0009719;GO:0009725;GO:0009751;GO:0009753;GO:0009755;GO:0009791;GO:0009863;GO:0009867;GO:0009889;GO:0009987;GO:0010033;GO:0010035;GO:0010154;GO:0010193;GO:0010337;GO:0010565;GO:0010817;GO:0010941;GO:0010942;GO:…	-	4JU3V	S	sp|Q9LNN7|GRI_ARATH Protein GRIM REAPER OS=Arabidopsis thaliana OX=3702 GN=GRI PE=1 SV=1	KAF8024070.1 hypothetical protein BT93_F1318 [Corymbia citriodora subsp. variegata]	GO:0000003//reproduction;GO:0000302//response to reactive oxygen species;GO:0001101//response to acid chemical;GO:0003006//developmental process involved in reproduction;GO:0006950//response to stress;GO:0006952//defense response;GO:0006979//response to oxidative stress;GO:0007154//cell communication;GO:0007165//signal transduction;GO:0007275//multicellular organism development;GO:0008150//biolog…	GO:0005575//cellular_component;GO:0005576//extracellular region;GO:0005615//extracellular space;GO:0044421//obsolete extracellular region part;	-	-
LOC131152888	304.182	437.96	170.403	0.389084	-1.36185	7.48713e-06	0.000875469	NC_080420.1	47183900	47186882	-	977	LOC131152888	-	-	3GJ82	P	sp|Q93VP2|HIP22_ARATH Heavy metal-associated isoprenylated plant protein 22 OS=Arabidopsis thaliana OX=3702 GN=HIPP22 PE=1 SV=1	PON78724.1 Heavy metal-associated domain containing protein [Parasponia andersonii]	-	-	-	-
LOC131157803	257.591	446.431	68.7516	0.154003	-2.69897	7.60021e-06	0.000883068	NC_080422.1	51484723	51485520	+	798	LOC131157803	GO:0005575;GO:0005576;GO:0005618;GO:0005623;GO:0030312;GO:0044464;GO:0048046;GO:0071944	-	3GAHD	S	sp|P13087|MIRA_SYNDU Miraculin OS=Synsepalum dulcificum OX=3743 PE=1 SV=3	XP_021810339.1 kunitz trypsin inhibitor 2-like [Prunus avium]	-	GO:0005575//cellular_component;GO:0005576//extracellular region;GO:0005618//cell wall;GO:0005623//obsolete cell;GO:0030312//external encapsulating structure;GO:0044464//obsolete cell part;GO:0048046//apoplast;GO:0071944//cell periphery;	-	-
LOC131146823	1854.53	2528.01	1181.04	0.467184	-1.09794	7.88232e-06	0.000910086	NC_080417.1	36348982	36350553	+	1486	LOC131146823	GO:0001101;GO:0001786;GO:0003674;GO:0005488;GO:0005507;GO:0005543;GO:0005575;GO:0005622;GO:0005623;GO:0005737;GO:0005829;GO:0006950;GO:0008150;GO:0008289;GO:0009266;GO:0009409;GO:0009414;GO:0009415;GO:0009628;GO:0009631;GO:0009719;GO:0009725;GO:0009737;GO:0009961;GO:0010033;GO:0010035;GO:0010243;GO:0012506;GO:0016020;GO:0016151;GO:0031090;GO:0031982;GO:0033993;GO:0035091;GO:0042221;GO:0043167;GO:…	-	4JQZN	S	-	-	GO:0001101//response to acid chemical;GO:0006950//response to stress;GO:0008150//biological_process;GO:0009266//response to temperature stimulus;GO:0009409//response to cold;GO:0009414//response to water deprivation;GO:0009415//response to water;GO:0009628//response to abiotic stimulus;GO:0009631//cold acclimation;GO:0009719//response to endogenous stimulus;GO:0009725//response to hormone;GO:0009…	GO:0005575//cellular_component;GO:0005622//intracellular anatomical structure;GO:0005623//obsolete cell;GO:0005737//cytoplasm;GO:0005829//cytosol;GO:0012506//vesicle membrane;GO:0016020//membrane;GO:0031090//organelle membrane;GO:0031982//vesicle;GO:0043226//organelle;GO:0043227//membrane-bounded organelle;GO:0044422//obsolete organelle part;GO:0044424//obsolete intracellular part;GO:0044444//obs…	GO:0001786//phosphatidylserine binding;GO:0003674//molecular_function;GO:0005488//binding;GO:0005507//copper ion binding;GO:0005543//phospholipid binding;GO:0008289//lipid binding;GO:0016151//nickel cation binding;GO:0035091//phosphatidylinositol binding;GO:0043167//ion binding;GO:0043168//anion binding;GO:0043169//cation binding;GO:0046872//metal ion binding;GO:0046914//transition metal ion bind…	-
LOC131165089	8406.96	11286.1	5527.77	0.489784	-1.02978	8.77678e-06	0.00100703	NC_080417.1	4646211	4667056	+	3045	LOC131165089	GO:0003674;GO:0003676;GO:0003677;GO:0003700;GO:0005488;GO:0005575;GO:0005622;GO:0005623;GO:0005634;GO:0006355;GO:0007154;GO:0007165;GO:0008150;GO:0009719;GO:0009725;GO:0009733;GO:0009734;GO:0009755;GO:0009889;GO:0009987;GO:0010033;GO:0010468;GO:0010556;GO:0019219;GO:0019222;GO:0023052;GO:0031323;GO:0031326;GO:0032870;GO:0042221;GO:0043226;GO:0043227;GO:0043229;GO:0043231;GO:0043565;GO:0044424;GO:…	K14484	3G9P9	K	sp|Q38827|IAA9_ARATH Auxin-responsive protein IAA9 OS=Arabidopsis thaliana OX=3702 GN=IAA9 PE=1 SV=1	ARQ20701.1 auxin early response protein AUX/IAA9 [Camellia sinensis]	GO:0006355//regulation of transcription, DNA-templated;GO:0007154//cell communication;GO:0007165//signal transduction;GO:0008150//biological_process;GO:0009719//response to endogenous stimulus;GO:0009725//response to hormone;GO:0009733//response to auxin;GO:0009734//auxin-activated signaling pathway;GO:0009755//hormone-mediated signaling pathway;GO:0009889//regulation of biosynthetic process;GO:0…	GO:0005575//cellular_component;GO:0005622//intracellular anatomical structure;GO:0005623//obsolete cell;GO:0005634//nucleus;GO:0043226//organelle;GO:0043227//membrane-bounded organelle;GO:0043229//intracellular organelle;GO:0043231//intracellular membrane-bounded organelle;GO:0044424//obsolete intracellular part;GO:0044464//obsolete cell part;	GO:0003674//molecular_function;GO:0003676//nucleic acid binding;GO:0003677//DNA binding;GO:0003700//DNA-binding transcription factor activity;GO:0005488//binding;GO:0043565//sequence-specific DNA binding;GO:0097159//organic cyclic compound binding;GO:0140110//transcription regulator activity;GO:1901363//heterocyclic compound binding;	ko04075(Plant hormone signal transduction)
LOC131153265	3939.51	787.9	7091.12	9.00004	3.16993	9.01265e-06	0.00102767	NC_080420.1	53735678	53736645	-	968	LOC131153265	-	-	3GHYZ	S	sp|Q9STY5|PMI11_ARATH Pectinesterase inhibitor 11 OS=Arabidopsis thaliana OX=3702 GN=PMEI11 PE=2 SV=1	KAG2701501.1 hypothetical protein I3760_06G048100 [Carya illinoinensis] &gt;KAG6650520.1 hypothetical protein CIPAW_06G049400 [Carya illinoinensis] &gt;KAG6707768.1 hypothetical protein I3842_06G049000 [Carya illinoinensis]	-	-	-	-
LOC131157931	420.978	599.752	242.205	0.403842	-1.30814	9.49514e-06	0.001076	NC_080422.1	73760680	73761645	+	966	LOC131157931	-	-	4JQSZ	-	-	XP_007202575.1 uncharacterized protein LOC18771134 [Prunus persica] &gt;ONH97509.1 hypothetical protein PRUPE_7G193600 [Prunus persica]	-	-	-	-
LOC131163952	685.764	236.912	1134.62	4.7892	2.25978	9.64146e-06	0.00107979	NC_080425.1	93186270	93188741	+	1842	LOC131163952	GO:0003674;GO:0003824;GO:0005575;GO:0005622;GO:0005623;GO:0005737;GO:0005773;GO:0006725;GO:0006807;GO:0007275;GO:0008150;GO:0008152;GO:0009056;GO:0009308;GO:0009653;GO:0009690;GO:0009791;GO:0009823;GO:0009888;GO:0009987;GO:0010016;GO:0010103;GO:0010374;GO:0010817;GO:0016491;GO:0016645;GO:0019139;GO:0032501;GO:0032502;GO:0034754;GO:0042445;GO:0042447;GO:0043226;GO:0043227;GO:0043229;GO:0043231;GO:…	-	4JDGZ	C	sp|Q9LY71|CKX6_ARATH Cytokinin dehydrogenase 6 OS=Arabidopsis thaliana OX=3702 GN=CKX6 PE=2 SV=2	KAA8537296.1 hypothetical protein F0562_027017 [Nyssa sinensis]	GO:0006725//cellular aromatic compound metabolic process;GO:0006807//nitrogen compound metabolic process;GO:0007275//multicellular organism development;GO:0008150//biological_process;GO:0008152//metabolic process;GO:0009056//catabolic process;GO:0009308//amine metabolic process;GO:0009653//anatomical structure morphogenesis;GO:0009690//cytokinin metabolic process;GO:0009791//post-embryonic develo…	GO:0005575//cellular_component;GO:0005622//intracellular anatomical structure;GO:0005623//obsolete cell;GO:0005737//cytoplasm;GO:0005773//vacuole;GO:0043226//organelle;GO:0043227//membrane-bounded organelle;GO:0043229//intracellular organelle;GO:0043231//intracellular membrane-bounded organelle;GO:0044424//obsolete intracellular part;GO:0044444//obsolete cytoplasmic part;GO:0044464//obsolete cell…	GO:0003674//molecular_function;GO:0003824//catalytic activity;GO:0016491//oxidoreductase activity;GO:0016645//oxidoreductase activity, acting on the CH-NH group of donors;GO:0019139//cytokinin dehydrogenase activity;	-
LOC131146071	822.233	448.448	1196.02	2.66702	1.41523	9.64625e-06	0.00107979	NC_080429.1	11958438	11963694	+	1161	LOC131146071	GO:0003674;GO:0003824;GO:0005488;GO:0005515;GO:0005575;GO:0005622;GO:0005623;GO:0005737;GO:0005773;GO:0008150;GO:0008152;GO:0009507;GO:0009536;GO:0016491;GO:0019904;GO:0043226;GO:0043227;GO:0043229;GO:0043231;GO:0044424;GO:0044444;GO:0044464;GO:0055114	K08360	3G7R3	C	sp|Q8L856|ACFR1_ARATH Transmembrane ascorbate ferrireductase 1 OS=Arabidopsis thaliana OX=3702 GN=CYB561A PE=1 SV=1	XP_021671665.1 transmembrane ascorbate ferrireductase 1-like [Hevea brasiliensis]	GO:0008150//biological_process;GO:0008152//metabolic process;GO:0055114//obsolete oxidation-reduction process;	GO:0005575//cellular_component;GO:0005622//intracellular anatomical structure;GO:0005623//obsolete cell;GO:0005737//cytoplasm;GO:0005773//vacuole;GO:0009507//chloroplast;GO:0009536//plastid;GO:0043226//organelle;GO:0043227//membrane-bounded organelle;GO:0043229//intracellular organelle;GO:0043231//intracellular membrane-bounded organelle;GO:0044424//obsolete intracellular part;GO:0044444//obsolet…	GO:0003674//molecular_function;GO:0003824//catalytic activity;GO:0005488//binding;GO:0005515//protein binding;GO:0016491//oxidoreductase activity;GO:0019904//protein domain specific binding;	-
LOC131161495	1386.24	811.029	1961.46	2.41848	1.2741	1.04774e-05	0.00116572	NC_080424.1	10014988	10020007	-	2696	LOC131161495	GO:0003674;GO:0005215;GO:0005575;GO:0005623;GO:0005886;GO:0005887;GO:0006810;GO:0006811;GO:0006820;GO:0008150;GO:0008272;GO:0008509;GO:0015075;GO:0015103;GO:0015116;GO:0015318;GO:0015698;GO:0016020;GO:0016021;GO:0022857;GO:0031224;GO:0031226;GO:0034220;GO:0044425;GO:0044459;GO:0044464;GO:0051179;GO:0051234;GO:0055085;GO:0071944;GO:0072348;GO:0098656;GO:0098660;GO:0098661;GO:1901682;GO:1902358	K17469	3G812	P	sp|P53393|SUT3_STYHA Low affinity sulfate transporter 3 OS=Stylosanthes hamata OX=37660 GN=ST3 PE=2 SV=1	KAA8522507.1 hypothetical protein F0562_013132 [Nyssa sinensis]	GO:0006810//transport;GO:0006811//ion transport;GO:0006820//anion transport;GO:0008150//biological_process;GO:0008272//sulfate transport;GO:0015698//inorganic anion transport;GO:0034220//ion transmembrane transport;GO:0051179//localization;GO:0051234//establishment of localization;GO:0055085//transmembrane transport;GO:0072348//sulfur compound transport;GO:0098656//anion transmembrane transport;G…	GO:0005575//cellular_component;GO:0005623//obsolete cell;GO:0005886//plasma membrane;GO:0005887//integral component of plasma membrane;GO:0016020//membrane;GO:0016021//integral component of membrane;GO:0031224//intrinsic component of membrane;GO:0031226//intrinsic component of plasma membrane;GO:0044425//obsolete membrane part;GO:0044459//obsolete plasma membrane part;GO:0044464//obsolete cell pa…	GO:0003674//molecular_function;GO:0005215//transporter activity;GO:0008509//anion transmembrane transporter activity;GO:0015075//ion transmembrane transporter activity;GO:0015103//inorganic anion transmembrane transporter activity;GO:0015116//sulfate transmembrane transporter activity;GO:0015318//inorganic molecular entity transmembrane transporter activity;GO:0022857//transmembrane transporter a…	-
LOC131165696	266.982	139.641	394.323	2.82383	1.49765	1.089e-05	0.00120433	NC_080426.1	4046946	4049847	+	2902	LOC131165696	GO:0003674;GO:0005488;GO:0005515;GO:0042802;GO:0042803;GO:0046983	-	3GAGH	T	sp|Q9LY50|ACCR3_ARATH Putative serine/threonine-protein kinase-like protein CCR3 OS=Arabidopsis thaliana OX=3702 GN=CCR3 PE=2 SV=1	XP_002272022.2 PREDICTED: putative serine/threonine-protein kinase-like protein CCR3 [Vitis vinifera]	-	-	GO:0003674//molecular_function;GO:0005488//binding;GO:0005515//protein binding;GO:0042802//identical protein binding;GO:0042803//protein homodimerization activity;GO:0046983//protein dimerization activity;	-
LOC131167130	255.885	89.1428	422.628	4.74102	2.2452	1.11878e-05	0.00122986	NC_080426.1	25954208	25956265	-	1543	LOC131167130	-	-	3GKDD	S	sp|P0DO11|FLZ17_ARATH FCS-Like Zinc finger 17 OS=Arabidopsis thaliana OX=3702 GN=FLZ17 PE=1 SV=1	XP_041019642.1 FCS-Like Zinc finger 17-like [Juglans microcarpa x Juglans regia]	-	-	-	-
LOC131150803	2803.93	4117.63	1490.23	0.361914	-1.46628	1.15418e-05	0.00126121	NC_080419.1	115274604	115275410	+	807	LOC131150803	-	K14686	3GJB8	P	sp|Q69P80|COP51_ORYSJ Copper transporter 5.1 OS=Oryza sativa subsp. japonica OX=39947 GN=COPT5.1 PE=2 SV=1	KAE8077167.1 hypothetical protein FH972_015757 [Carpinus fangiana]	-	-	-	-
LOC131157069	487.293	284.455	690.131	2.42615	1.27867	1.19866e-05	0.00130207	NC_080422.1	41658924	41660791	-	1868	LOC131157069	GO:0003674;GO:0003700;GO:0005575;GO:0005622;GO:0005623;GO:0005634;GO:0005737;GO:0006355;GO:0006996;GO:0007154;GO:0007165;GO:0007275;GO:0008150;GO:0009314;GO:0009416;GO:0009628;GO:0009637;GO:0009639;GO:0009640;GO:0009657;GO:0009658;GO:0009785;GO:0009791;GO:0009889;GO:0009890;GO:0009892;GO:0009909;GO:0009987;GO:0010017;GO:0010033;GO:0010200;GO:0010243;GO:0010468;GO:0010556;GO:0010558;GO:0010605;GO:…	-	3GJ8B	S	sp|Q9LJB7|BBX32_ARATH B-box zinc finger protein 32 OS=Arabidopsis thaliana OX=3702 GN=BBX32 PE=1 SV=1	XP_010273594.1 PREDICTED: B-box zinc finger protein 32-like [Nelumbo nucifera] &gt;DAD45904.1 TPA_asm: hypothetical protein HUJ06_004134 [Nelumbo nucifera]	GO:0006355//regulation of transcription, DNA-templated;GO:0006996//organelle organization;GO:0007154//cell communication;GO:0007165//signal transduction;GO:0007275//multicellular organism development;GO:0008150//biological_process;GO:0009314//response to radiation;GO:0009416//response to light stimulus;GO:0009628//response to abiotic stimulus;GO:0009637//response to blue light;GO:0009639//respons…	GO:0005575//cellular_component;GO:0005622//intracellular anatomical structure;GO:0005623//obsolete cell;GO:0005634//nucleus;GO:0005737//cytoplasm;GO:0043226//organelle;GO:0043227//membrane-bounded organelle;GO:0043229//intracellular organelle;GO:0043231//intracellular membrane-bounded organelle;GO:0044424//obsolete intracellular part;GO:0044464//obsolete cell part;	GO:0003674//molecular_function;GO:0003700//DNA-binding transcription factor activity;GO:0140110//transcription regulator activity;	-
LOC131165616	713.094	441.519	984.669	2.23018	1.15716	1.22392e-05	0.00132169	NC_080426.1	13611315	13615120	-	1583	LOC131165616	-	-	3G9EK	-	-	XP_002276752.1 PREDICTED: uncharacterized protein LOC100259846 [Vitis vinifera] &gt;RVW25216.1 hypothetical protein CK203_105959 [Vitis vinifera] &gt;RVW67385.1 hypothetical protein CK203_061255 [Vitis vinifera] &gt;CBI31489.3 unnamed protein product, partial [Vitis vinifera]	-	-	-	-
LOC131149079	1025.02	80.1602	1969.88	24.5742	4.61907	1.23517e-05	0.00132604	NC_080418.1	5535658	5537546	+	675	LOC131149079	-	-	4JV5U	-	-	-	-	-	-	-
LOC131157303	417.783	595.752	239.815	0.402542	-1.31279	1.28491e-05	0.00137141	NC_080422.1	58104398	58106624	+	2227	LOC131157303	-	-	4JID4	S	sp|Q40374|PR1_MEDTR Pathogenesis-related protein PR-1 OS=Medicago truncatula OX=3880 GN=PR-1 PE=2 SV=1	XP_030523523.1 pathogenesis-related protein PR-1-like [Rhodamnia argentea]	-	-	-	-
LOC131158046	48.1701	4.71058	91.6296	19.4519	4.28184	1.30376e-05	0.00138349	NC_080422.1	6347885	6349919	-	2035	LOC131158046	-	-	3G91G	CG	sp|Q9AR73|HQGT_RAUSE Hydroquinone glucosyltransferase OS=Rauvolfia serpentina OX=4060 GN=AS PE=1 SV=1	KAF8380091.1 hypothetical protein HHK36_027561 [Tetracentron sinense]	-	-	-	-
LOC131164475	52.986	102.338	3.63385	0.0355083	-4.8157	1.33681e-05	0.00140904	NC_080425.1	7532606	7548802	+	2865	LOC131164475	-	-	3G9S8	O	sp|O82777|SBT3_SOLLC Subtilisin-like protease SBT3 OS=Solanum lycopersicum OX=4081 GN=sbt3 PE=1 SV=1	KAA8537768.1 hypothetical protein F0562_027651 [Nyssa sinensis]	-	-	-	-
LOC131146388	185.019	277.284	92.7546	0.334511	-1.57987	1.34989e-05	0.00140904	NC_080429.1	41691369	41692500	+	1132	LOC131146388	GO:0005575;GO:0005618;GO:0005623;GO:0030312;GO:0044464;GO:0071944	-	4JHNY	S	sp|Q9LMC9|GLT2_ARATH Germin-like protein subfamily T member 2 OS=Arabidopsis thaliana OX=3702 GN=At1g18980 PE=2 SV=1	XP_008239677.1 PREDICTED: germin-like protein subfamily T member 2 [Prunus mume] &gt;CAB4280890.1 unnamed protein product [Prunus armeniaca] &gt;CAB4311300.1 unnamed protein product [Prunus armeniaca]	-	GO:0005575//cellular_component;GO:0005618//cell wall;GO:0005623//obsolete cell;GO:0030312//external encapsulating structure;GO:0044464//obsolete cell part;GO:0071944//cell periphery;	-	-
LOC131145628	4755.83	6403.17	3108.49	0.485461	-1.04257	1.35086e-05	0.00140904	NC_080429.1	1835266	1840733	-	3434	LOC131145628	GO:0000003;GO:0003006;GO:0005575;GO:0005623;GO:0005886;GO:0007275;GO:0008150;GO:0009605;GO:0009607;GO:0009624;GO:0009791;GO:0010035;GO:0010038;GO:0010039;GO:0010154;GO:0016020;GO:0022414;GO:0032501;GO:0032502;GO:0042221;GO:0043207;GO:0044464;GO:0048316;GO:0048608;GO:0048731;GO:0048856;GO:0050896;GO:0051704;GO:0051707;GO:0061458;GO:0071944	-	3HPZZ	S	sp|Q2EF88|YSL3_ARATH Metal-nicotianamine transporter YSL3 OS=Arabidopsis thaliana OX=3702 GN=YSL3 PE=2 SV=1	PSS04483.1 Metal-nicotianamine transporter like [Actinidia chinensis var. chinensis]	GO:0000003//reproduction;GO:0003006//developmental process involved in reproduction;GO:0007275//multicellular organism development;GO:0008150//biological_process;GO:0009605//response to external stimulus;GO:0009607//response to biotic stimulus;GO:0009624//response to nematode;GO:0009791//post-embryonic development;GO:0010035//response to inorganic substance;GO:0010038//response to metal ion;GO:00…	GO:0005575//cellular_component;GO:0005623//obsolete cell;GO:0005886//plasma membrane;GO:0016020//membrane;GO:0044464//obsolete cell part;GO:0071944//cell periphery;	-	-
LOC131148484	2518.65	1657.68	3379.63	2.03877	1.0277	1.3682e-05	0.00141907	NC_080418.1	18454052	18458294	+	2589	LOC131148484	GO:0005575;GO:0005622;GO:0005623;GO:0005737;GO:0005783;GO:0005886;GO:0012505;GO:0016020;GO:0043226;GO:0043227;GO:0043229;GO:0043231;GO:0044424;GO:0044444;GO:0044464;GO:0071944	-	3G7GD	S	sp|Q6AWW5|Y5262_ARATH Ankyrin repeat-containing protein At5g02620 OS=Arabidopsis thaliana OX=3702 GN=At5g02620 PE=1 SV=1	PON89571.1 Transmembrane protein [Trema orientale]	-	GO:0005575//cellular_component;GO:0005622//intracellular anatomical structure;GO:0005623//obsolete cell;GO:0005737//cytoplasm;GO:0005783//endoplasmic reticulum;GO:0005886//plasma membrane;GO:0012505//endomembrane system;GO:0016020//membrane;GO:0043226//organelle;GO:0043227//membrane-bounded organelle;GO:0043229//intracellular organelle;GO:0043231//intracellular membrane-bounded organelle;GO:00444…	-	-
LOC131163857	70.075	118.565	21.5848	0.18205	-2.4576	1.42255e-05	0.00146715	NC_080425.1	16009278	16011464	-	996	LOC131163857	-	K00430	3GD29	Q	sp|Q9XIV8|PERN1_TOBAC Peroxidase N1 OS=Nicotiana tabacum OX=4097 GN=poxN1 PE=1 SV=1	XP_023887499.1 cationic peroxidase 2-like [Quercus suber]	-	-	-	ko00940(Phenylpropanoid biosynthesis)
LOC131158124	164.763	5.32991	324.196	60.8258	5.92661	1.49031e-05	0.00152232	NC_080417.1	134414574	134415687	+	1114	LOC131158124	GO:0000003;GO:0000302;GO:0001101;GO:0003006;GO:0005575;GO:0005576;GO:0005615;GO:0006950;GO:0006952;GO:0006979;GO:0007154;GO:0007165;GO:0007275;GO:0008150;GO:0009605;GO:0009607;GO:0009617;GO:0009719;GO:0009725;GO:0009751;GO:0009753;GO:0009755;GO:0009791;GO:0009863;GO:0009867;GO:0009889;GO:0009987;GO:0010033;GO:0010035;GO:0010154;GO:0010193;GO:0010337;GO:0010565;GO:0010817;GO:0010941;GO:0010942;GO:…	-	4JU3V	S	sp|Q9LNN7|GRI_ARATH Protein GRIM REAPER OS=Arabidopsis thaliana OX=3702 GN=GRI PE=1 SV=1	XP_011462390.1 PREDICTED: protein GRIM REAPER [Fragaria vesca subsp. vesca]	GO:0000003//reproduction;GO:0000302//response to reactive oxygen species;GO:0001101//response to acid chemical;GO:0003006//developmental process involved in reproduction;GO:0006950//response to stress;GO:0006952//defense response;GO:0006979//response to oxidative stress;GO:0007154//cell communication;GO:0007165//signal transduction;GO:0007275//multicellular organism development;GO:0008150//biolog…	GO:0005575//cellular_component;GO:0005576//extracellular region;GO:0005615//extracellular space;GO:0044421//obsolete extracellular region part;	-	-
LOC131153194	878.108	1389.64	366.575	0.263791	-1.92253	1.49263e-05	0.00152232	NC_080420.1	53913857	53917868	-	1825	LOC131153194	GO:0003674;GO:0003824;GO:0004553;GO:0005575;GO:0005622;GO:0005623;GO:0005737;GO:0008150;GO:0008810;GO:0009507;GO:0009536;GO:0009825;GO:0009987;GO:0016043;GO:0016049;GO:0016787;GO:0016798;GO:0040007;GO:0042545;GO:0042547;GO:0043226;GO:0043227;GO:0043229;GO:0043231;GO:0044424;GO:0044444;GO:0044464;GO:0045229;GO:0071554;GO:0071555;GO:0071840	K01179	4JHQQ	G	sp|Q9CAC1|GUN8_ARATH Endoglucanase 8 OS=Arabidopsis thaliana OX=3702 GN=CEL1 PE=2 SV=1	OMO60668.1 Glycoside hydrolase, family 9 [Corchorus capsularis]	GO:0008150//biological_process;GO:0009825//multidimensional cell growth;GO:0009987//cellular process;GO:0016043//cellular component organization;GO:0016049//cell growth;GO:0040007//growth;GO:0042545//cell wall modification;GO:0042547//cell wall modification involved in multidimensional cell growth;GO:0045229//external encapsulating structure organization;GO:0071554//cell wall organization or biog…	GO:0005575//cellular_component;GO:0005622//intracellular anatomical structure;GO:0005623//obsolete cell;GO:0005737//cytoplasm;GO:0009507//chloroplast;GO:0009536//plastid;GO:0043226//organelle;GO:0043227//membrane-bounded organelle;GO:0043229//intracellular organelle;GO:0043231//intracellular membrane-bounded organelle;GO:0044424//obsolete intracellular part;GO:0044444//obsolete cytoplasmic part;G…	GO:0003674//molecular_function;GO:0003824//catalytic activity;GO:0004553//hydrolase activity, hydrolyzing O-glycosyl compounds;GO:0008810//cellulase activity;GO:0016787//hydrolase activity;GO:0016798//hydrolase activity, acting on glycosyl bonds;	ko00500(Starch and sucrose metabolism)
LOC131163165	238.602	120.635	356.569	2.95577	1.56354	1.52041e-05	0.00154208	NC_080417.1	147303288	147312902	-	746	LOC131163165	GO:0005575;GO:0005622;GO:0005623;GO:0005634;GO:0005737;GO:0012505;GO:0043226;GO:0043227;GO:0043229;GO:0043231;GO:0044424;GO:0044464	-	3GIKT	S	sp|Q9C6T7|FAX5_ARATH Protein FATTY ACID EXPORT 5 OS=Arabidopsis thaliana OX=3702 GN=FAX5 PE=3 SV=1	XP_030485528.1 protein FATTY ACID EXPORT 5-like [Cannabis sativa] &gt;XP_030485529.1 protein FATTY ACID EXPORT 5-like [Cannabis sativa] &gt;XP_030500087.1 protein FATTY ACID EXPORT 5 [Cannabis sativa] &gt;XP_030500088.1 protein FATTY ACID EXPORT 5 [Cannabis sativa] &gt;KAF4362927.1 hypothetical protein F8388_002357 [Cannabis sativa] &gt;KAF4387189.1 hypothetical protein F8388_008823 [Cannabis sat…	-	GO:0005575//cellular_component;GO:0005622//intracellular anatomical structure;GO:0005623//obsolete cell;GO:0005634//nucleus;GO:0005737//cytoplasm;GO:0012505//endomembrane system;GO:0043226//organelle;GO:0043227//membrane-bounded organelle;GO:0043229//intracellular organelle;GO:0043231//intracellular membrane-bounded organelle;GO:0044424//obsolete intracellular part;GO:0044464//obsolete cell part;	-	-
LOC131163885	541.728	215.086	868.371	4.03732	2.0134	1.55329e-05	0.00156678	NC_080425.1	6951161	6975419	+	3661	LOC131163885	GO:0001101;GO:0003674;GO:0003824;GO:0004439;GO:0004445;GO:0005975;GO:0006066;GO:0006629;GO:0006644;GO:0006650;GO:0006793;GO:0006796;GO:0007275;GO:0008150;GO:0008152;GO:0009056;GO:0009719;GO:0009725;GO:0009737;GO:0009791;GO:0009845;GO:0009987;GO:0010033;GO:0016311;GO:0016787;GO:0016788;GO:0016791;GO:0019637;GO:0019751;GO:0030258;GO:0032501;GO:0032502;GO:0032957;GO:0033993;GO:0034485;GO:0034593;GO:…	-	3GB1D	U	sp|Q9FUR2|IP5P2_ARATH Type I inositol polyphosphate 5-phosphatase 2 OS=Arabidopsis thaliana OX=3702 GN=IP5P2 PE=1 SV=2	XP_034709786.1 type I inositol polyphosphate 5-phosphatase 2 isoform X2 [Vitis riparia]	GO:0001101//response to acid chemical;GO:0005975//carbohydrate metabolic process;GO:0006066//alcohol metabolic process;GO:0006629//lipid metabolic process;GO:0006644//phospholipid metabolic process;GO:0006650//glycerophospholipid metabolic process;GO:0006793//phosphorus metabolic process;GO:0006796//phosphate-containing compound metabolic process;GO:0007275//multicellular organism development;GO:…	-	GO:0003674//molecular_function;GO:0003824//catalytic activity;GO:0004439//phosphatidylinositol-4,5-bisphosphate 5-phosphatase activity;GO:0004445//inositol-polyphosphate 5-phosphatase activity;GO:0016787//hydrolase activity;GO:0016788//hydrolase activity, acting on ester bonds;GO:0016791//phosphatase activity;GO:0034485//phosphatidylinositol-3,4,5-trisphosphate 5-phosphatase activity;GO:0034593//…	-
LOC131165452	822.789	516.751	1128.83	2.18447	1.12728	1.61043e-05	0.00161553	NC_080426.1	17742137	17750322	-	1951	LOC131165452	GO:0003674;GO:0003824;GO:0005575;GO:0005576;GO:0005622;GO:0005623;GO:0005737;GO:0005739;GO:0006082;GO:0006091;GO:0006099;GO:0006101;GO:0006107;GO:0006108;GO:0006139;GO:0006725;GO:0006732;GO:0006733;GO:0006734;GO:0006753;GO:0006793;GO:0006796;GO:0006807;GO:0008150;GO:0008152;GO:0008746;GO:0009060;GO:0009117;GO:0009507;GO:0009526;GO:0009532;GO:0009536;GO:0009570;GO:0009579;GO:0009941;GO:0009987;GO:…	K00051	3GAQ1	C	sp|O48902|MDHP_MEDSA Malate dehydrogenase [NADP], chloroplastic OS=Medicago sativa OX=3879 GN=MDH1 PE=2 SV=1	KAA8539237.1 hypothetical protein F0562_025929 [Nyssa sinensis]	GO:0006082//organic acid metabolic process;GO:0006091//generation of precursor metabolites and energy;GO:0006099//tricarboxylic acid cycle;GO:0006101//citrate metabolic process;GO:0006107//oxaloacetate metabolic process;GO:0006108//malate metabolic process;GO:0006139//nucleobase-containing compound metabolic process;GO:0006725//cellular aromatic compound metabolic process;GO:0006732//obsolete coe…	GO:0005575//cellular_component;GO:0005576//extracellular region;GO:0005622//intracellular anatomical structure;GO:0005623//obsolete cell;GO:0005737//cytoplasm;GO:0005739//mitochondrion;GO:0009507//chloroplast;GO:0009526//plastid envelope;GO:0009532//plastid stroma;GO:0009536//plastid;GO:0009570//chloroplast stroma;GO:0009579//thylakoid;GO:0009941//chloroplast envelope;GO:0031967//organelle envelo…	GO:0003674//molecular_function;GO:0003824//catalytic activity;GO:0008746//NAD(P)+ transhydrogenase activity;GO:0016491//oxidoreductase activity;GO:0016614//oxidoreductase activity, acting on CH-OH group of donors;GO:0016615//malate dehydrogenase activity;GO:0016616//oxidoreductase activity, acting on the CH-OH group of donors, NAD or NADP as acceptor;GO:0016651//oxidoreductase activity, acting on…	ko00710(Carbon fixation in photosynthetic organisms);ko00620(Pyruvate metabolism)
LOC131144870	3727.81	4990.72	2464.9	0.493897	-1.01772	1.6305e-05	0.00162678	NC_080428.1	60034582	60035810	-	1098	LOC131144870	GO:0001101;GO:0005575;GO:0005618;GO:0005623;GO:0005886;GO:0005911;GO:0008150;GO:0009505;GO:0009506;GO:0009719;GO:0009725;GO:0009753;GO:0010033;GO:0016020;GO:0030054;GO:0030312;GO:0042221;GO:0044464;GO:0048580;GO:0050789;GO:0050793;GO:0050896;GO:0051239;GO:0055044;GO:0065007;GO:0071944;GO:0080050;GO:1901700;GO:2000026;GO:2000033;GO:2000034;GO:2000241;GO:2000280	-	3GH1N	S	sp|P93013|AGP30_ARATH Non-classical arabinogalactan protein 30 OS=Arabidopsis thaliana OX=3702 GN=AGP30 PE=2 SV=1	KAF5944400.1 hypothetical protein HYC85_018477 [Camellia sinensis]	GO:0001101//response to acid chemical;GO:0008150//biological_process;GO:0009719//response to endogenous stimulus;GO:0009725//response to hormone;GO:0009753//response to jasmonic acid;GO:0010033//response to organic substance;GO:0042221//response to chemical;GO:0048580//regulation of post-embryonic development;GO:0050789//regulation of biological process;GO:0050793//regulation of developmental pro…	GO:0005575//cellular_component;GO:0005618//cell wall;GO:0005623//obsolete cell;GO:0005886//plasma membrane;GO:0005911//cell-cell junction;GO:0009505//plant-type cell wall;GO:0009506//plasmodesma;GO:0016020//membrane;GO:0030054//cell junction;GO:0030312//external encapsulating structure;GO:0044464//obsolete cell part;GO:0055044//symplast;GO:0071944//cell periphery;	-	-
LOC131147620	60.5898	101.917	19.2624	0.189	-2.40354	1.78556e-05	0.00177185	NC_080418.1	10043443	10046901	-	1048	LOC131147620	-	K08081	3GBIS	Q	sp|P0DKI3|TRNH1_ARATH Tropinone reductase homolog At1g07440 OS=Arabidopsis thaliana OX=3702 GN=At1g07440 PE=1 SV=1	XP_030447277.1 tropinone reductase homolog At5g06060-like isoform X1 [Syzygium oleosum]	-	-	-	ko00960(Tropane, piperidine and pyridine alkaloid biosynthesis)
LOC131147817	4233.28	87.3632	8379.2	95.9122	6.58364	1.837e-05	0.0018131	NC_080418.1	126579674	126583635	+	1458	LOC131147817	-	K16297	4JRAX	O	sp|A0A0C3VJP4|SCP1_MEDTR Serine carboxypeptidase 1 OS=Medicago truncatula OX=3880 GN=SCP1 PE=1 SV=3	XP_031256113.1 LOW QUALITY PROTEIN: serine carboxypeptidase-like 40 [Pistacia vera]	-	-	-	-
LOC131159821	84.1961	135.703	32.6895	0.240891	-2.05355	1.84909e-05	0.00181527	NC_080423.1	68818558	68821094	-	1607	LOC131159821	-	-	3GCG3	S	sp|Q9FL41|WTR38_ARATH WAT1-related protein At5g07050 OS=Arabidopsis thaliana OX=3702 GN=At5g07050 PE=2 SV=1	XP_018860135.2 WAT1-related protein At5g07050-like [Juglans regia] &gt;KAF5473166.1 hypothetical protein F2P56_009793 [Juglans regia]	-	-	-	-
LOC131160915	1189.89	454.071	1925.72	4.24101	2.08441	1.86975e-05	0.0018258	NC_080423.1	86635893	86636504	+	612	LOC131160915	GO:0005575;GO:0005618;GO:0005623;GO:0030312;GO:0044464;GO:0071944	-	3G9IV	S	sp|Q652P9|GL93_ORYSJ Germin-like protein 9-3 OS=Oryza sativa subsp. japonica OX=39947 GN=Os09g0568700 PE=2 SV=1	KAA8516369.1 hypothetical protein F0562_016662 [Nyssa sinensis]	-	GO:0005575//cellular_component;GO:0005618//cell wall;GO:0005623//obsolete cell;GO:0030312//external encapsulating structure;GO:0044464//obsolete cell part;GO:0071944//cell periphery;	-	-
LOC131153628	517.19	717.626	316.753	0.44139	-1.17987	1.88241e-05	0.00182843	NC_080420.1	17325789	17326642	+	854	LOC131153628	-	-	4JQ84	S	-	XP_008383802.1 putative glycine-rich cell wall structural protein 1 [Malus domestica]	-	-	-	-
LOC131150863	569.486	813.033	325.939	0.400893	-1.31871	1.8932e-05	0.00182923	NC_080417.1	19568246	19579577	-	1376	LOC131150863	GO:0008150;GO:0008285;GO:0042127;GO:0048519;GO:0048523;GO:0050789;GO:0050794;GO:0065007	-	44NCZ	S	sp|B6TZ45|CNR1_MAIZE Cell number regulator 1 OS=Zea mays OX=4577 GN=CNR1 PE=2 SV=1	XP_038997653.1 cell number regulator 1-like [Hibiscus syriacus] &gt;KAE8707060.1 Protein PLANT CADMIUM RESISTANCE 2 [Hibiscus syriacus]	GO:0008150//biological_process;GO:0008285//negative regulation of cell population proliferation;GO:0042127//regulation of cell population proliferation;GO:0048519//negative regulation of biological process;GO:0048523//negative regulation of cellular process;GO:0050789//regulation of biological process;GO:0050794//regulation of cellular process;GO:0065007//biological regulation;	-	-	-
LOC131164606	793.423	477.334	1109.51	2.32439	1.21685	1.91896e-05	0.00184442	NC_080425.1	91786698	91788476	+	1051	LOC131164606	GO:0000156;GO:0000160;GO:0003674;GO:0005575;GO:0005622;GO:0005623;GO:0005634;GO:0006355;GO:0007154;GO:0007165;GO:0007623;GO:0008150;GO:0009719;GO:0009725;GO:0009735;GO:0009736;GO:0009755;GO:0009889;GO:0009987;GO:0010033;GO:0010468;GO:0010556;GO:0019219;GO:0019222;GO:0023052;GO:0031323;GO:0031326;GO:0032870;GO:0035556;GO:0042221;GO:0043226;GO:0043227;GO:0043229;GO:0043231;GO:0044424;GO:0044464;GO:…	K14492	4JTGB	K	sp|Q4GZK2|ORR9_ORYSI Two-component response regulator ORR9 OS=Oryza sativa subsp. indica OX=39946 GN=RR9 PE=2 SV=1	XP_022764766.1 two-component response regulator ORR9-like [Durio zibethinus]	GO:0000160//phosphorelay signal transduction system;GO:0006355//regulation of transcription, DNA-templated;GO:0007154//cell communication;GO:0007165//signal transduction;GO:0007623//circadian rhythm;GO:0008150//biological_process;GO:0009719//response to endogenous stimulus;GO:0009725//response to hormone;GO:0009735//response to cytokinin;GO:0009736//cytokinin-activated signaling pathway;GO:000975…	GO:0005575//cellular_component;GO:0005622//intracellular anatomical structure;GO:0005623//obsolete cell;GO:0005634//nucleus;GO:0043226//organelle;GO:0043227//membrane-bounded organelle;GO:0043229//intracellular organelle;GO:0043231//intracellular membrane-bounded organelle;GO:0044424//obsolete intracellular part;GO:0044464//obsolete cell part;	GO:0000156//phosphorelay response regulator activity;GO:0003674//molecular_function;GO:0060089//molecular transducer activity;	ko04075(Plant hormone signal transduction)
LOC131146306	610.19	372.848	847.533	2.27313	1.18468	1.93967e-05	0.00185461	NC_080429.1	38861258	38863724	+	1224	LOC131146306	GO:0000156;GO:0000160;GO:0003674;GO:0005575;GO:0005622;GO:0005623;GO:0005634;GO:0005737;GO:0006355;GO:0007154;GO:0007165;GO:0007623;GO:0008150;GO:0009314;GO:0009416;GO:0009628;GO:0009639;GO:0009719;GO:0009725;GO:0009735;GO:0009736;GO:0009755;GO:0009889;GO:0009987;GO:0010033;GO:0010114;GO:0010200;GO:0010243;GO:0010468;GO:0010556;GO:0019219;GO:0019222;GO:0019827;GO:0023052;GO:0031323;GO:0031326;GO:…	K14492	3GE4Q	K	sp|Q9ZWS6|ARR6_ARATH Two-component response regulator ARR6 OS=Arabidopsis thaliana OX=3702 GN=ARR6 PE=1 SV=2	XP_021674533.1 two-component response regulator ARR5-like [Hevea brasiliensis] &gt;KAF2311383.1 hypothetical protein GH714_022179 [Hevea brasiliensis] &gt;KAF2311396.1 hypothetical protein GH714_022254 [Hevea brasiliensis]	GO:0000160//phosphorelay signal transduction system;GO:0006355//regulation of transcription, DNA-templated;GO:0007154//cell communication;GO:0007165//signal transduction;GO:0007623//circadian rhythm;GO:0008150//biological_process;GO:0009314//response to radiation;GO:0009416//response to light stimulus;GO:0009628//response to abiotic stimulus;GO:0009639//response to red or far red light;GO:0009719…	GO:0005575//cellular_component;GO:0005622//intracellular anatomical structure;GO:0005623//obsolete cell;GO:0005634//nucleus;GO:0005737//cytoplasm;GO:0043226//organelle;GO:0043227//membrane-bounded organelle;GO:0043229//intracellular organelle;GO:0043231//intracellular membrane-bounded organelle;GO:0044424//obsolete intracellular part;GO:0044464//obsolete cell part;	GO:0000156//phosphorelay response regulator activity;GO:0003674//molecular_function;GO:0060089//molecular transducer activity;	ko04075(Plant hormone signal transduction)
LOC131149067	22.9816	0	45.9631	Inf	Inf	1.96367e-05	0.00186782	NC_080417.1	134285907	134286293	-	387	LOC131149067	GO:0000003;GO:0000302;GO:0001101;GO:0003006;GO:0005575;GO:0005576;GO:0005615;GO:0006950;GO:0006952;GO:0006979;GO:0007154;GO:0007165;GO:0007275;GO:0008150;GO:0009605;GO:0009607;GO:0009617;GO:0009719;GO:0009725;GO:0009751;GO:0009753;GO:0009755;GO:0009791;GO:0009863;GO:0009867;GO:0009889;GO:0009987;GO:0010033;GO:0010035;GO:0010154;GO:0010193;GO:0010337;GO:0010565;GO:0010817;GO:0010941;GO:0010942;GO:…	-	4JU3V	S	sp|Q9LNN7|GRI_ARATH Protein GRIM REAPER OS=Arabidopsis thaliana OX=3702 GN=GRI PE=1 SV=1	XP_011462390.1 PREDICTED: protein GRIM REAPER [Fragaria vesca subsp. vesca]	GO:0000003//reproduction;GO:0000302//response to reactive oxygen species;GO:0001101//response to acid chemical;GO:0003006//developmental process involved in reproduction;GO:0006950//response to stress;GO:0006952//defense response;GO:0006979//response to oxidative stress;GO:0007154//cell communication;GO:0007165//signal transduction;GO:0007275//multicellular organism development;GO:0008150//biolog…	GO:0005575//cellular_component;GO:0005576//extracellular region;GO:0005615//extracellular space;GO:0044421//obsolete extracellular region part;	-	-
LOC131165922	568.113	787.418	348.807	0.442976	-1.1747	2.01482e-05	0.0019066	NC_080426.1	44503907	44506489	-	1100	LOC131165922	GO:0003674;GO:0003824;GO:0004620;GO:0004623;GO:0005488;GO:0005509;GO:0005575;GO:0005622;GO:0005623;GO:0005737;GO:0005773;GO:0005794;GO:0008289;GO:0012505;GO:0016298;GO:0016787;GO:0016788;GO:0043167;GO:0043169;GO:0043226;GO:0043227;GO:0043229;GO:0043231;GO:0044424;GO:0044444;GO:0044464;GO:0046872;GO:0052689	K01047	4JPMD	T	sp|Q8S8N6|PLA2A_ARATH Phospholipase A2-alpha OS=Arabidopsis thaliana OX=3702 GN=PLA2-ALPHA PE=1 SV=1	XP_021606445.1 phospholipase A2-alpha [Manihot esculenta] &gt;OAY54426.1 hypothetical protein MANES_03G073800 [Manihot esculenta]	-	GO:0005575//cellular_component;GO:0005622//intracellular anatomical structure;GO:0005623//obsolete cell;GO:0005737//cytoplasm;GO:0005773//vacuole;GO:0005794//Golgi apparatus;GO:0012505//endomembrane system;GO:0043226//organelle;GO:0043227//membrane-bounded organelle;GO:0043229//intracellular organelle;GO:0043231//intracellular membrane-bounded organelle;GO:0044424//obsolete intracellular part;GO:…	GO:0003674//molecular_function;GO:0003824//catalytic activity;GO:0004620//phospholipase activity;GO:0004623//phospholipase A2 activity;GO:0005488//binding;GO:0005509//calcium ion binding;GO:0008289//lipid binding;GO:0016298//lipase activity;GO:0016787//hydrolase activity;GO:0016788//hydrolase activity, acting on ester bonds;GO:0043167//ion binding;GO:0043169//cation binding;GO:0046872//metal ion …	ko00592(alpha-Linolenic acid metabolism);ko00591(Linoleic acid metabolism);ko00590(Arachidonic acid metabolism);ko00565(Ether lipid metabolism);ko00564(Glycerophospholipid metabolism)
LOC131164222	686.417	414.697	958.137	2.31045	1.20817	2.04924e-05	0.001916	NC_080425.1	46895573	46900787	+	1788	LOC131164222	-	-	4JPYW	-	-	XP_022727417.1 uncharacterized protein LOC111283224 [Durio zibethinus] &gt;XP_022727419.1 uncharacterized protein LOC111283224 [Durio zibethinus]	-	-	-	-
LOC131163734	579.641	190.568	968.714	5.08329	2.34576	2.0522e-05	0.001916	NC_080425.1	25778290	25782734	-	2325	LOC131163734	GO:0003674;GO:0003824;GO:0005575;GO:0005622;GO:0005623;GO:0005737;GO:0006725;GO:0006778;GO:0006779;GO:0006783;GO:0006807;GO:0006950;GO:0006979;GO:0008150;GO:0008152;GO:0008883;GO:0009058;GO:0009507;GO:0009536;GO:0009987;GO:0015994;GO:0015995;GO:0016491;GO:0016620;GO:0016903;GO:0018130;GO:0019438;GO:0033013;GO:0033014;GO:0034641;GO:0042168;GO:0042440;GO:0043226;GO:0043227;GO:0043229;GO:0043231;GO:…	K02492	3G9FS	H	sp|P93111|HEM11_CUCSA Glutamyl-tRNA reductase 1, chloroplastic OS=Cucumis sativus OX=3659 GN=HEMA1 PE=2 SV=1	KAF8404773.1 hypothetical protein HHK36_009662 [Tetracentron sinense]	GO:0006725//cellular aromatic compound metabolic process;GO:0006778//porphyrin-containing compound metabolic process;GO:0006779//porphyrin-containing compound biosynthetic process;GO:0006783//heme biosynthetic process;GO:0006807//nitrogen compound metabolic process;GO:0006950//response to stress;GO:0006979//response to oxidative stress;GO:0008150//biological_process;GO:0008152//metabolic process;…	GO:0005575//cellular_component;GO:0005622//intracellular anatomical structure;GO:0005623//obsolete cell;GO:0005737//cytoplasm;GO:0009507//chloroplast;GO:0009536//plastid;GO:0043226//organelle;GO:0043227//membrane-bounded organelle;GO:0043229//intracellular organelle;GO:0043231//intracellular membrane-bounded organelle;GO:0044424//obsolete intracellular part;GO:0044444//obsolete cytoplasmic part;G…	GO:0003674//molecular_function;GO:0003824//catalytic activity;GO:0008883//glutamyl-tRNA reductase activity;GO:0016491//oxidoreductase activity;GO:0016620//oxidoreductase activity, acting on the aldehyde or oxo group of donors, NAD or NADP as acceptor;GO:0016903//oxidoreductase activity, acting on the aldehyde or oxo group of donors;GO:0140098//catalytic activity, acting on RNA;GO:0140101//catalyt…	ko00860(Porphyrin metabolism)
LOC131157201	947.406	1292.67	602.138	0.465808	-1.10219	2.05606e-05	0.001916	NC_080422.1	22287411	22289393	-	1071	LOC131157201	-	-	4JJBM	S	sp|Q9XI31|GLYI4_ARATH Glyoxylase I 4 OS=Arabidopsis thaliana OX=3702 GN=GLYI4 PE=2 SV=1	XP_013454666.1 metallothiol transferase FosB [Medicago truncatula] &gt;KEH28697.1 lactoylglutathione lyase/glyoxalase I family protein [Medicago truncatula] &gt;RHN58547.1 putative glyoxalase/Bleomycin resistance protein/Dihydroxybiphenyl dioxygenase [Medicago truncatula]	-	-	-	-
LOC131166116	82.2889	11.701	152.877	13.0653	3.70767	2.09634e-05	0.00193589	NC_080426.1	43428050	43435009	+	1766	LOC131166116	-	-	3GDAW	S	sp|Q29AU6|RUMI_DROPS O-glucosyltransferase rumi OS=Drosophila pseudoobscura pseudoobscura OX=46245 GN=rumi PE=3 SV=1	KAF8412273.1 hypothetical protein HHK36_000234 [Tetracentron sinense]	-	-	-	-
LOC131160574	647.515	961.184	333.846	0.347328	-1.52563	2.0985e-05	0.00193589	NC_080423.1	107895552	107896679	-	917	LOC131160574	-	-	4JRNZ	S	-	XP_022157068.1 23 kDa jasmonate-induced protein-like [Momordica charantia] &gt;XP_022157069.1 23 kDa jasmonate-induced protein-like [Momordica charantia]	-	-	-	-
LOC131161592	991.291	633.9	1348.68	2.12759	1.08922	2.11837e-05	0.00194446	NC_080417.1	113142185	113153291	+	2819	LOC131161592	GO:0001101;GO:0003674;GO:0003824;GO:0005215;GO:0005575;GO:0005623;GO:0005886;GO:0006810;GO:0006833;GO:0006950;GO:0008150;GO:0009414;GO:0009415;GO:0009628;GO:0010035;GO:0010148;GO:0015399;GO:0015405;GO:0016020;GO:0016021;GO:0016462;GO:0016787;GO:0016817;GO:0016818;GO:0016887;GO:0017111;GO:0022804;GO:0022857;GO:0031224;GO:0042044;GO:0042221;GO:0042623;GO:0042626;GO:0043492;GO:0044425;GO:0044464;GO:…	-	3G73T	Q	sp|Q93YS4|AB22G_ARATH ABC transporter G family member 22 OS=Arabidopsis thaliana OX=3702 GN=ABCG22 PE=1 SV=1	XP_034694489.1 ABC transporter G family member 22 isoform X3 [Vitis riparia]	GO:0001101//response to acid chemical;GO:0006810//transport;GO:0006833//water transport;GO:0006950//response to stress;GO:0008150//biological_process;GO:0009414//response to water deprivation;GO:0009415//response to water;GO:0009628//response to abiotic stimulus;GO:0010035//response to inorganic substance;GO:0010148//transpiration;GO:0042044//fluid transport;GO:0042221//response to chemical;GO:00…	GO:0005575//cellular_component;GO:0005623//obsolete cell;GO:0005886//plasma membrane;GO:0016020//membrane;GO:0016021//integral component of membrane;GO:0031224//intrinsic component of membrane;GO:0044425//obsolete membrane part;GO:0044464//obsolete cell part;GO:0071944//cell periphery;	GO:0003674//molecular_function;GO:0003824//catalytic activity;GO:0005215//transporter activity;GO:0015399//primary active transmembrane transporter activity;GO:0015405//ATPase-coupled transmembrane transporter activity;GO:0016462//pyrophosphatase activity;GO:0016787//hydrolase activity;GO:0016817//hydrolase activity, acting on acid anhydrides;GO:0016818//hydrolase activity, acting on acid anhydri…	-
LOC131150796	26.7388	2.75831	50.7193	18.3878	4.20068	2.13111e-05	0.00194641	NC_080419.1	114950844	114951951	+	1108	LOC131150796	GO:0005575;GO:0005622;GO:0005623;GO:0005634;GO:0043226;GO:0043227;GO:0043229;GO:0043231;GO:0044424;GO:0044464	-	3GJ64	K	sp|Q84QC2|ERF17_ARATH Ethylene-responsive transcription factor ERF017 OS=Arabidopsis thaliana OX=3702 GN=ERF017 PE=2 SV=1	KAF9828545.1 hypothetical protein H0E87_017781 [Populus deltoides]	-	GO:0005575//cellular_component;GO:0005622//intracellular anatomical structure;GO:0005623//obsolete cell;GO:0005634//nucleus;GO:0043226//organelle;GO:0043227//membrane-bounded organelle;GO:0043229//intracellular organelle;GO:0043231//intracellular membrane-bounded organelle;GO:0044424//obsolete intracellular part;GO:0044464//obsolete cell part;	-	-
LOC131158242	651.196	340.028	962.364	2.83025	1.50093	2.15761e-05	0.00196086	NC_080422.1	52302579	52309333	-	1909	LOC131158242	-	-	3GFJF	S	sp|Q3KPL3|LYSM2_XENLA LysM and putative peptidoglycan-binding domain-containing protein 2 OS=Xenopus laevis OX=8355 GN=lysmd2 PE=2 SV=2	KAF3975221.1 hypothetical protein CMV_001513 [Castanea mollissima]	-	-	-	-
LOC131147876	47.6178	82.4119	12.8237	0.155605	-2.68404	2.20053e-05	0.00199002	NC_080418.1	4822713	4824239	-	1527	LOC131147876	GO:0003674;GO:0003824;GO:0004842;GO:0005488;GO:0005515;GO:0005575;GO:0005622;GO:0005623;GO:0005737;GO:0005768;GO:0005769;GO:0005798;GO:0005886;GO:0006464;GO:0006508;GO:0006511;GO:0006807;GO:0006950;GO:0006952;GO:0006970;GO:0008150;GO:0008152;GO:0009056;GO:0009057;GO:0009628;GO:0009889;GO:0009987;GO:0010033;GO:0010200;GO:0010243;GO:0010498;GO:0012505;GO:0016020;GO:0016567;GO:0016740;GO:0019222;GO:…	-	3GH2E	O	sp|Q9LUZ9|ATL63_ARATH RING-H2 finger protein ATL63 OS=Arabidopsis thaliana OX=3702 GN=ATL63 PE=2 SV=1	XP_002278655.1 PREDICTED: RING-H2 finger protein ATL63 [Vitis vinifera] &gt;CBI15922.3 unnamed protein product, partial [Vitis vinifera]	GO:0006464//cellular protein modification process;GO:0006508//proteolysis;GO:0006511//ubiquitin-dependent protein catabolic process;GO:0006807//nitrogen compound metabolic process;GO:0006950//response to stress;GO:0006952//defense response;GO:0006970//response to osmotic stress;GO:0008150//biological_process;GO:0008152//metabolic process;GO:0009056//catabolic process;GO:0009057//macromolecule cat…	GO:0005575//cellular_component;GO:0005622//intracellular anatomical structure;GO:0005623//obsolete cell;GO:0005737//cytoplasm;GO:0005768//endosome;GO:0005769//early endosome;GO:0005798//Golgi-associated vesicle;GO:0005886//plasma membrane;GO:0012505//endomembrane system;GO:0016020//membrane;GO:0031410//cytoplasmic vesicle;GO:0031982//vesicle;GO:0043226//organelle;GO:0043227//membrane-bounded orga…	GO:0003674//molecular_function;GO:0003824//catalytic activity;GO:0004842//ubiquitin-protein transferase activity;GO:0005488//binding;GO:0005515//protein binding;GO:0016740//transferase activity;GO:0019787//ubiquitin-like protein transferase activity;GO:0019899//enzyme binding;GO:0031625//ubiquitin protein ligase binding;GO:0044389//ubiquitin-like protein ligase binding;GO:0061630//ubiquitin prote…	-
LOC131168204	303.495	534.179	72.8099	0.136302	-2.87512	2.26712e-05	0.00204018	NC_080427.1	53361434	53362252	-	819	LOC131168204	-	K01166	44RHU	A	sp|P80196|RNLX_SOLLC Intracellular ribonuclease LX OS=Solanum lycopersicum OX=4081 GN=RNALX PE=1 SV=2	KAF8408107.1 hypothetical protein HHK36_007249 [Tetracentron sinense]	-	-	-	-
LOC131163342	845.287	515.029	1175.55	2.28249	1.19061	2.35768e-05	0.00211086	NC_080425.1	1841282	1842831	-	1550	LOC131163342	GO:0001067;GO:0003674;GO:0003676;GO:0003677;GO:0003700;GO:0005488;GO:0006355;GO:0006950;GO:0006952;GO:0008150;GO:0009605;GO:0009607;GO:0009620;GO:0009888;GO:0009889;GO:0009891;GO:0009893;GO:0009987;GO:0010033;GO:0010087;GO:0010200;GO:0010243;GO:0010468;GO:0010556;GO:0010557;GO:0010604;GO:0010628;GO:0019219;GO:0019222;GO:0031323;GO:0031325;GO:0031326;GO:0031328;GO:0032502;GO:0042221;GO:0042493;GO:…	K09286	3GFZQ	K	sp|Q40478|ERF5_TOBAC Ethylene-responsive transcription factor 5 OS=Nicotiana tabacum OX=4097 GN=ERF5 PE=2 SV=1	QNI23885.1 AP2/ERF transcription factor [Camptotheca acuminata]	GO:0006355//regulation of transcription, DNA-templated;GO:0006950//response to stress;GO:0006952//defense response;GO:0008150//biological_process;GO:0009605//response to external stimulus;GO:0009607//response to biotic stimulus;GO:0009620//response to fungus;GO:0009888//tissue development;GO:0009889//regulation of biosynthetic process;GO:0009891//positive regulation of biosynthetic process;GO:000…	-	GO:0001067//transcription regulatory region nucleic acid binding;GO:0003674//molecular_function;GO:0003676//nucleic acid binding;GO:0003677//DNA binding;GO:0003700//DNA-binding transcription factor activity;GO:0005488//binding;GO:0044212//transcription cis-regulatory region binding;GO:0097159//organic cyclic compound binding;GO:0140110//transcription regulator activity;GO:1901363//heterocyclic co…	-
LOC131158143	2569.38	3566.74	1572.03	0.440746	-1.18198	2.36865e-05	0.00211086	NC_080422.1	48371105	48376999	+	1919	LOC131158143	-	-	3GFQG	S	sp|A1XWY7|CFAT_PETHY Coniferyl alcohol acyltransferase OS=Petunia hybrida OX=4102 GN=CFAT PE=1 SV=1	XP_034695567.1 shikimate O-hydroxycinnamoyltransferase-like [Vitis riparia]	-	-	-	-
LOC131152868	1913.08	3005.71	820.441	0.272961	-1.87323	2.41695e-05	0.00214349	NC_080420.1	83905321	83906020	-	566	LOC131152868	GO:0006950;GO:0006952;GO:0008150;GO:0050896	-	3GKS2	O	sp|P18646|DEF_VIGUN Defensin-like protein OS=Vigna unguiculata OX=3917 PE=3 SV=1	XP_030937470.1 defensin-like protein 1 [Quercus lobata]	GO:0006950//response to stress;GO:0006952//defense response;GO:0008150//biological_process;GO:0050896//response to stimulus;	-	-	-
LOC131144325	266.717	155.18	378.254	2.43752	1.28541	2.46216e-05	0.00217309	NC_080428.1	36122194	36126815	+	4513	LOC131144325	GO:0003674;GO:0003824;GO:0004672;GO:0004674;GO:0004675;GO:0004888;GO:0005575;GO:0005622;GO:0005623;GO:0005737;GO:0005768;GO:0005886;GO:0006464;GO:0006468;GO:0006793;GO:0006796;GO:0006807;GO:0006810;GO:0006897;GO:0006898;GO:0006950;GO:0006952;GO:0007154;GO:0007165;GO:0007166;GO:0007167;GO:0007178;GO:0008150;GO:0008152;GO:0009595;GO:0009605;GO:0009607;GO:0009617;GO:0009987;GO:0010359;GO:0012505;GO:…	K13420	3GFT3	T	sp|Q9FL28|FLS2_ARATH LRR receptor-like serine/threonine-protein kinase FLS2 OS=Arabidopsis thaliana OX=3702 GN=FLS2 PE=1 SV=1	NP_001306209.1 LRR receptor-like serine/threonine-protein kinase FLS2 precursor [Vitis vinifera] &gt;AHC08662.1 flagelling sensing 2 [Vitis vinifera]	GO:0006464//cellular protein modification process;GO:0006468//protein phosphorylation;GO:0006793//phosphorus metabolic process;GO:0006796//phosphate-containing compound metabolic process;GO:0006807//nitrogen compound metabolic process;GO:0006810//transport;GO:0006897//endocytosis;GO:0006898//receptor-mediated endocytosis;GO:0006950//response to stress;GO:0006952//defense response;GO:0007154//cell…	GO:0005575//cellular_component;GO:0005622//intracellular anatomical structure;GO:0005623//obsolete cell;GO:0005737//cytoplasm;GO:0005768//endosome;GO:0005886//plasma membrane;GO:0012505//endomembrane system;GO:0016020//membrane;GO:0031410//cytoplasmic vesicle;GO:0031982//vesicle;GO:0043226//organelle;GO:0043227//membrane-bounded organelle;GO:0043229//intracellular organelle;GO:0044424//obsolete i…	GO:0003674//molecular_function;GO:0003824//catalytic activity;GO:0004672//protein kinase activity;GO:0004674//protein serine/threonine kinase activity;GO:0004675//transmembrane receptor protein serine/threonine kinase activity;GO:0004888//transmembrane signaling receptor activity;GO:0016301//kinase activity;GO:0016740//transferase activity;GO:0016772//transferase activity, transferring phosphorus…	ko04626(Plant-pathogen interaction);ko04016(MAPK signaling pathway - plant)
LOC131168490	636.43	301.868	970.992	3.21661	1.68554	2.52674e-05	0.00221942	NC_080427.1	56254522	56255839	+	1318	LOC131168490	-	-	3GIKN	S	-	XP_010251254.1 PREDICTED: uncharacterized protein LOC104593196 [Nelumbo nucifera]	-	-	-	-
LOC131167440	723.322	37.6838	1408.96	37.389	5.22454	2.57556e-05	0.00225153	NC_080427.1	28196883	28207593	+	1605	LOC131167440	GO:0003674;GO:0003824;GO:0004180;GO:0004185;GO:0005575;GO:0005618;GO:0005623;GO:0005911;GO:0006508;GO:0006807;GO:0008150;GO:0008152;GO:0008233;GO:0008236;GO:0008238;GO:0009056;GO:0009057;GO:0009505;GO:0009506;GO:0009987;GO:0016787;GO:0017171;GO:0019538;GO:0030054;GO:0030163;GO:0030312;GO:0043170;GO:0044237;GO:0044238;GO:0044248;GO:0044257;GO:0044260;GO:0044265;GO:0044267;GO:0044464;GO:0051603;GO:…	K16297	4JSB8	O	sp|Q93Y09|SCP45_ARATH Serine carboxypeptidase-like 45 OS=Arabidopsis thaliana OX=3702 GN=SCPL45 PE=2 SV=1	KAF7148100.1 hypothetical protein RHSIM_Rhsim03G0035900 [Rhododendron simsii]	GO:0006508//proteolysis;GO:0006807//nitrogen compound metabolic process;GO:0008150//biological_process;GO:0008152//metabolic process;GO:0009056//catabolic process;GO:0009057//macromolecule catabolic process;GO:0009987//cellular process;GO:0019538//protein metabolic process;GO:0030163//protein catabolic process;GO:0043170//macromolecule metabolic process;GO:0044237//cellular metabolic process;GO:0…	GO:0005575//cellular_component;GO:0005618//cell wall;GO:0005623//obsolete cell;GO:0005911//cell-cell junction;GO:0009505//plant-type cell wall;GO:0009506//plasmodesma;GO:0030054//cell junction;GO:0030312//external encapsulating structure;GO:0044464//obsolete cell part;GO:0055044//symplast;GO:0071944//cell periphery;	GO:0003674//molecular_function;GO:0003824//catalytic activity;GO:0004180//carboxypeptidase activity;GO:0004185//serine-type carboxypeptidase activity;GO:0008233//peptidase activity;GO:0008236//serine-type peptidase activity;GO:0008238//exopeptidase activity;GO:0016787//hydrolase activity;GO:0017171//serine hydrolase activity;GO:0070008//serine-type exopeptidase activity;GO:0070011//peptidase acti…	-
LOC131163867	415.728	261.223	570.234	2.18294	1.12627	2.68521e-05	0.00233626	NC_080425.1	44138722	44140070	-	1078	LOC131163867	-	-	4JP0Y	S	sp|Q9XI31|GLYI4_ARATH Glyoxylase I 4 OS=Arabidopsis thaliana OX=3702 GN=GLYI4 PE=2 SV=1	XP_027160390.1 uncharacterized protein LOC113761545 [Coffea eugenioides]	-	-	-	-
LOC131149011	5322.57	2849.38	7795.75	2.73595	1.45204	2.91933e-05	0.00252798	NC_080418.1	33967991	33971244	+	1912	LOC131149011	GO:0003674;GO:0003824;GO:0004553;GO:0008150;GO:0008152;GO:0009056;GO:0009987;GO:0016787;GO:0016798;GO:0016998;GO:0033946;GO:0043170;GO:0044036;GO:0044237;GO:0044248;GO:0044260;GO:0052736;GO:0071554;GO:0071704	K08235	3GA9M	G	sp|Q9SJL9|XTH32_ARATH Probable xyloglucan endotransglucosylase/hydrolase protein 32 OS=Arabidopsis thaliana OX=3702 GN=XTH32 PE=2 SV=1	XP_030522213.1 probable xyloglucan endotransglucosylase/hydrolase protein 32 [Rhodamnia argentea]	GO:0008150//biological_process;GO:0008152//metabolic process;GO:0009056//catabolic process;GO:0009987//cellular process;GO:0016998//cell wall macromolecule catabolic process;GO:0043170//macromolecule metabolic process;GO:0044036//cell wall macromolecule metabolic process;GO:0044237//cellular metabolic process;GO:0044248//cellular catabolic process;GO:0044260//cellular macromolecule metabolic proc…	-	GO:0003674//molecular_function;GO:0003824//catalytic activity;GO:0004553//hydrolase activity, hydrolyzing O-glycosyl compounds;GO:0016787//hydrolase activity;GO:0016798//hydrolase activity, acting on glycosyl bonds;GO:0033946//xyloglucan-specific endo-beta-1,4-glucanase activity;GO:0052736//beta-glucanase activity;	-
LOC131164828	367.916	220.084	515.748	2.34342	1.22861	2.95373e-05	0.00254575	NC_080425.1	75075999	75087096	+	3373	LOC131164828	-	-	3GFBE	C	sp|Q55DY8|MFRN_DICDI Mitoferrin OS=Dictyostelium discoideum OX=44689 GN=mcfF PE=3 SV=1	XP_010660679.1 PREDICTED: uncharacterized protein LOC100853340 [Vitis vinifera] &gt;XP_010660686.1 PREDICTED: uncharacterized protein LOC100853340 [Vitis vinifera]	-	-	-	-
LOC131158151	957.536	626.415	1288.66	2.05719	1.04068	3.06753e-05	0.00263148	NC_080422.1	100256002	100267700	+	4153	LOC131158151	-	K11593	3GAMV	J	sp|Q69VD5|PNH1_ORYSJ Protein argonaute PNH1 OS=Oryza sativa subsp. japonica OX=39947 GN=PHN1 PE=2 SV=1	XP_034700679.1 protein argonaute PNH1-like [Vitis riparia] &gt;XP_034700680.1 protein argonaute PNH1-like [Vitis riparia] &gt;XP_034700681.1 protein argonaute PNH1-like [Vitis riparia] &gt;XP_034700682.1 protein argonaute PNH1-like [Vitis riparia] &gt;XP_034700683.1 protein argonaute PNH1-like [Vitis riparia] &gt;XP_034700684.1 protein argonaute PNH1-like [Vitis riparia]	-	-	-	-
LOC131144759	105.567	175.71	35.4246	0.201608	-2.31037	3.40364e-05	0.00288058	NC_080428.1	83595099	83597121	+	995	LOC131144759	GO:0003674;GO:0005488;GO:0005575;GO:0005618;GO:0005622;GO:0005623;GO:0005737;GO:0005783;GO:0005794;GO:0005886;GO:0006810;GO:0006869;GO:0006950;GO:0006952;GO:0007275;GO:0008150;GO:0008289;GO:0009505;GO:0009605;GO:0009607;GO:0009620;GO:0010876;GO:0012505;GO:0016020;GO:0030312;GO:0031224;GO:0031225;GO:0031226;GO:0032501;GO:0032502;GO:0033036;GO:0042335;GO:0043207;GO:0043226;GO:0043227;GO:0043229;GO:…	-	4JQAA	S	sp|Q9C7F7|LTPG1_ARATH Non-specific lipid transfer protein GPI-anchored 1 OS=Arabidopsis thaliana OX=3702 GN=LTPG1 PE=2 SV=1	XP_002277578.1 PREDICTED: non-specific lipid transfer protein GPI-anchored 1 [Vitis vinifera]	GO:0006810//transport;GO:0006869//lipid transport;GO:0006950//response to stress;GO:0006952//defense response;GO:0007275//multicellular organism development;GO:0008150//biological_process;GO:0009605//response to external stimulus;GO:0009607//response to biotic stimulus;GO:0009620//response to fungus;GO:0010876//lipid localization;GO:0032501//multicellular organismal process;GO:0032502//developmen…	GO:0005575//cellular_component;GO:0005618//cell wall;GO:0005622//intracellular anatomical structure;GO:0005623//obsolete cell;GO:0005737//cytoplasm;GO:0005783//endoplasmic reticulum;GO:0005794//Golgi apparatus;GO:0005886//plasma membrane;GO:0009505//plant-type cell wall;GO:0012505//endomembrane system;GO:0016020//membrane;GO:0030312//external encapsulating structure;GO:0031224//intrinsic componen…	GO:0003674//molecular_function;GO:0005488//binding;GO:0008289//lipid binding;	-
LOC131151412	18.1509	0.891064	35.4106	39.7397	5.31251	3.40451e-05	0.00288058	NC_080419.1	87268167	87270632	+	2466	LOC131151412	GO:0000003;GO:0001704;GO:0001706;GO:0003002;GO:0003006;GO:0003674;GO:0003824;GO:0004672;GO:0004674;GO:0004675;GO:0004888;GO:0005575;GO:0005618;GO:0005623;GO:0005886;GO:0006464;GO:0006468;GO:0006793;GO:0006796;GO:0006807;GO:0006810;GO:0006833;GO:0006950;GO:0007154;GO:0007165;GO:0007166;GO:0007167;GO:0007178;GO:0007275;GO:0007369;GO:0007389;GO:0007492;GO:0008104;GO:0008150;GO:0008152;GO:0009505;GO:…	-	3KMSW	Q	sp|Q6JN47|EIX1_SOLLC Receptor-like protein EIX1 OS=Solanum lycopersicum OX=4081 GN=EIX1 PE=2 SV=2	KAE8077779.1 hypothetical protein FH972_016308 [Carpinus fangiana]	GO:0000003//reproduction;GO:0001704//formation of primary germ layer;GO:0001706//endoderm formation;GO:0003002//regionalization;GO:0003006//developmental process involved in reproduction;GO:0006464//cellular protein modification process;GO:0006468//protein phosphorylation;GO:0006793//phosphorus metabolic process;GO:0006796//phosphate-containing compound metabolic process;GO:0006807//nitrogen comp…	GO:0005575//cellular_component;GO:0005618//cell wall;GO:0005623//obsolete cell;GO:0005886//plasma membrane;GO:0009505//plant-type cell wall;GO:0009531//secondary cell wall;GO:0016020//membrane;GO:0030312//external encapsulating structure;GO:0044426//obsolete cell wall part;GO:0044462//obsolete external encapsulating structure part;GO:0044464//obsolete cell part;GO:0048226//Casparian strip;GO:0071…	GO:0003674//molecular_function;GO:0003824//catalytic activity;GO:0004672//protein kinase activity;GO:0004674//protein serine/threonine kinase activity;GO:0004675//transmembrane receptor protein serine/threonine kinase activity;GO:0004888//transmembrane signaling receptor activity;GO:0016301//kinase activity;GO:0016740//transferase activity;GO:0016772//transferase activity, transferring phosphorus…	-
LOC131149143	69.094	0.352179	137.836	391.38	8.61243	3.40497e-05	0.00288058	NC_080417.1	134520104	134520571	+	468	LOC131149143	GO:0000003;GO:0000302;GO:0001101;GO:0003006;GO:0005575;GO:0005576;GO:0005615;GO:0006950;GO:0006952;GO:0006979;GO:0007154;GO:0007165;GO:0007275;GO:0008150;GO:0009605;GO:0009607;GO:0009617;GO:0009719;GO:0009725;GO:0009751;GO:0009753;GO:0009755;GO:0009791;GO:0009863;GO:0009867;GO:0009889;GO:0009987;GO:0010033;GO:0010035;GO:0010154;GO:0010193;GO:0010337;GO:0010565;GO:0010817;GO:0010941;GO:0010942;GO:…	-	4JU3V	S	sp|Q9LNN7|GRI_ARATH Protein GRIM REAPER OS=Arabidopsis thaliana OX=3702 GN=GRI PE=1 SV=1	XP_019154036.1 PREDICTED: protein GRIM REAPER [Ipomoea nil]	GO:0000003//reproduction;GO:0000302//response to reactive oxygen species;GO:0001101//response to acid chemical;GO:0003006//developmental process involved in reproduction;GO:0006950//response to stress;GO:0006952//defense response;GO:0006979//response to oxidative stress;GO:0007154//cell communication;GO:0007165//signal transduction;GO:0007275//multicellular organism development;GO:0008150//biolog…	GO:0005575//cellular_component;GO:0005576//extracellular region;GO:0005615//extracellular space;GO:0044421//obsolete extracellular region part;	-	-
LOC131148489	701.869	300.748	1102.99	3.66749	1.87479	3.5742e-05	0.00300987	NC_080418.1	17499139	17500411	-	1060	LOC131148489	GO:0000325;GO:0003674;GO:0005215;GO:0005372;GO:0005575;GO:0005622;GO:0005623;GO:0005737;GO:0005773;GO:0005774;GO:0005886;GO:0005887;GO:0006810;GO:0006811;GO:0006833;GO:0008150;GO:0009705;GO:0015204;GO:0015250;GO:0015267;GO:0015318;GO:0015840;GO:0016020;GO:0016021;GO:0019755;GO:0022803;GO:0022838;GO:0022857;GO:0031090;GO:0031224;GO:0031226;GO:0034220;GO:0042044;GO:0042807;GO:0042886;GO:0042887;GO:…	K09873	3GA6H	G	sp|Q94CS9|TIP12_ORYSJ Probable aquaporin TIP1-2 OS=Oryza sativa subsp. japonica OX=39947 GN=TIP1-2 PE=2 SV=1	XP_028075854.1 aquaporin TIP1-3-like [Camellia sinensis]	GO:0006810//transport;GO:0006811//ion transport;GO:0006833//water transport;GO:0008150//biological_process;GO:0015840//urea transport;GO:0019755//one-carbon compound transport;GO:0034220//ion transmembrane transport;GO:0042044//fluid transport;GO:0042886//amide transport;GO:0051179//localization;GO:0051234//establishment of localization;GO:0055085//transmembrane transport;GO:0071702//organic subs…	GO:0000325//plant-type vacuole;GO:0005575//cellular_component;GO:0005622//intracellular anatomical structure;GO:0005623//obsolete cell;GO:0005737//cytoplasm;GO:0005773//vacuole;GO:0005774//vacuolar membrane;GO:0005886//plasma membrane;GO:0005887//integral component of plasma membrane;GO:0009705//plant-type vacuole membrane;GO:0016020//membrane;GO:0016021//integral component of membrane;GO:0031090…	GO:0003674//molecular_function;GO:0005215//transporter activity;GO:0005372//water transmembrane transporter activity;GO:0015204//urea transmembrane transporter activity;GO:0015250//water channel activity;GO:0015267//channel activity;GO:0015318//inorganic molecular entity transmembrane transporter activity;GO:0022803//passive transmembrane transporter activity;GO:0022838//channel activity;GO:00228…	-
LOC131163482	82.9917	31.6316	134.352	4.2474	2.08658	3.59222e-05	0.00301123	NC_080425.1	63876612	63902163	-	804	LOC131163482	-	-	-	-	-	-	-	-	-	-
LOC131167706	2590.71	3714.43	1466.99	0.394945	-1.34028	3.84507e-05	0.00320854	NC_080427.1	40547219	40549627	+	1525	LOC131167706	GO:0003674;GO:0003824;GO:0005575;GO:0005622;GO:0005623;GO:0005737;GO:0005783;GO:0005789;GO:0008150;GO:0008152;GO:0012505;GO:0016020;GO:0016491;GO:0016705;GO:0031984;GO:0042175;GO:0043226;GO:0043227;GO:0043229;GO:0043231;GO:0044422;GO:0044424;GO:0044425;GO:0044432;GO:0044444;GO:0044446;GO:0044464;GO:0045485;GO:0055114;GO:0098827	K10256	3HPT3	I	sp|Q8GZC3|FAD2_VERFO Delta(12)-fatty-acid desaturase FAD2 OS=Vernicia fordii OX=73154 GN=FAD2 PE=1 SV=1	AGX28128.1 delta13 fatty acid desaturase SaFADX [Santalum acuminatum]	GO:0008150//biological_process;GO:0008152//metabolic process;GO:0055114//obsolete oxidation-reduction process;	GO:0005575//cellular_component;GO:0005622//intracellular anatomical structure;GO:0005623//obsolete cell;GO:0005737//cytoplasm;GO:0005783//endoplasmic reticulum;GO:0005789//endoplasmic reticulum membrane;GO:0012505//endomembrane system;GO:0016020//membrane;GO:0031984//organelle subcompartment;GO:0042175//nuclear outer membrane-endoplasmic reticulum membrane network;GO:0043226//organelle;GO:0043227…	GO:0003674//molecular_function;GO:0003824//catalytic activity;GO:0016491//oxidoreductase activity;GO:0016705//oxidoreductase activity, acting on paired donors, with incorporation or reduction of molecular oxygen;GO:0045485//omega-6 fatty acid desaturase activity;	ko01040(Biosynthesis of unsaturated fatty acids)
LOC131149614	116.96	49.8299	184.089	3.69435	1.88532	3.98506e-05	0.00331031	NC_080418.1	28456449	28461960	-	1274	LOC131149614	GO:0005575;GO:0005622;GO:0005623;GO:0005634;GO:0043226;GO:0043227;GO:0043229;GO:0043231;GO:0044424;GO:0044464	K06966	3KMQJ	G	sp|Q8L8B8|LOG3_ARATH Cytokinin riboside 5&apos;-monophosphate phosphoribohydrolase LOG3 OS=Arabidopsis thaliana OX=3702 GN=LOG3 PE=1 SV=1	KAA8550382.1 hypothetical protein F0562_002066 [Nyssa sinensis]	-	GO:0005575//cellular_component;GO:0005622//intracellular anatomical structure;GO:0005623//obsolete cell;GO:0005634//nucleus;GO:0043226//organelle;GO:0043227//membrane-bounded organelle;GO:0043229//intracellular organelle;GO:0043231//intracellular membrane-bounded organelle;GO:0044424//obsolete intracellular part;GO:0044464//obsolete cell part;	-	ko00240(Pyrimidine metabolism);ko00230(Purine metabolism)
LOC131162369	185.343	271.102	99.5838	0.36733	-1.44485	4.04337e-05	0.00334361	NC_080424.1	104820255	104831338	+	1399	LOC131162369	-	K00083	4JD9A	Q	sp|Q7XWU3|CADH6_ORYSJ Probable cinnamyl alcohol dehydrogenase 6 OS=Oryza sativa subsp. japonica OX=39947 GN=CAD6 PE=2 SV=2	XP_021612046.1 probable cinnamyl alcohol dehydrogenase 6 [Manihot esculenta] &gt;OAY50538.1 hypothetical protein MANES_05G144200 [Manihot esculenta]	-	-	-	ko00940(Phenylpropanoid biosynthesis)
LOC131148735	39.5535	69.9532	9.15378	0.130856	-2.93395	4.21172e-05	0.00346721	NC_080418.1	54101464	54103661	+	934	LOC131148735	GO:0000209;GO:0003674;GO:0003824;GO:0004842;GO:0006464;GO:0006508;GO:0006511;GO:0006807;GO:0008150;GO:0008152;GO:0009056;GO:0009057;GO:0009987;GO:0010498;GO:0016567;GO:0016740;GO:0019538;GO:0019787;GO:0019941;GO:0030163;GO:0032446;GO:0036211;GO:0043161;GO:0043170;GO:0043412;GO:0043632;GO:0044237;GO:0044238;GO:0044248;GO:0044257;GO:0044260;GO:0044265;GO:0044267;GO:0051603;GO:0061630;GO:0061659;GO:…	-	3GIPG	O	sp|Q94AK4|RZF1_ARATH E3 ubiquitin-protein ligase RZF1 OS=Arabidopsis thaliana OX=3702 GN=RZF1 PE=1 SV=1	XP_034702246.1 E3 ubiquitin ligase BIG BROTHER-related-like [Vitis riparia]	GO:0000209//protein polyubiquitination;GO:0006464//cellular protein modification process;GO:0006508//proteolysis;GO:0006511//ubiquitin-dependent protein catabolic process;GO:0006807//nitrogen compound metabolic process;GO:0008150//biological_process;GO:0008152//metabolic process;GO:0009056//catabolic process;GO:0009057//macromolecule catabolic process;GO:0009987//cellular process;GO:0010498//prot…	-	GO:0003674//molecular_function;GO:0003824//catalytic activity;GO:0004842//ubiquitin-protein transferase activity;GO:0016740//transferase activity;GO:0019787//ubiquitin-like protein transferase activity;GO:0061630//ubiquitin protein ligase activity;GO:0061659//ubiquitin-like protein ligase activity;GO:0140096//catalytic activity, acting on a protein;	-
LOC131168232	219.445	122.454	316.436	2.58412	1.36968	4.2352e-05	0.00347097	NC_080417.1	155693291	155697108	+	2175	LOC131168232	-	-	3G7GR	E	sp|Q9FF99|AAP7_ARATH Probable amino acid permease 7 OS=Arabidopsis thaliana OX=3702 GN=AAP7 PE=2 SV=1	XP_010252955.1 PREDICTED: probable amino acid permease 7 isoform X2 [Nelumbo nucifera] &gt;XP_010252956.1 PREDICTED: probable amino acid permease 7 isoform X2 [Nelumbo nucifera]	-	-	-	-
LOC131157464	1410.55	2452.87	368.224	0.150119	-2.73582	4.25817e-05	0.00347428	NC_080422.1	103450012	103453716	-	1346	LOC131157464	-	-	4JNH7	P	sp|O48781|SPX2_ARATH SPX domain-containing protein 2 OS=Arabidopsis thaliana OX=3702 GN=SPX2 PE=2 SV=1	GAV68351.1 SPX domain-containing protein [Cephalotus follicularis]	-	-	-	-
LOC131164244	2922.36	1839.9	4004.82	2.17666	1.12211	4.30786e-05	0.00349928	NC_080425.1	19158621	19167485	-	1551	LOC131164244	-	-	3GEHX	S	sp|Q0S7Q1|IPDC_RHOJR (3aS,4S,5R,7aS)-5-hydroxy-7a-methyl-1-oxo-octahydro-1H-indene-4-carboxyl-CoA dehydrogenase OS=Rhodococcus jostii (strain RHA1) OX=101510 GN=ipdC PE=3 SV=1	KAF3952499.1 hypothetical protein CMV_021947 [Castanea mollissima]	-	-	-	-
LOC131156761	793.12	416.708	1169.53	2.8066	1.48882	4.46604e-05	0.00359595	NC_080421.1	106843095	106845958	+	1155	LOC131156761	GO:0003674;GO:0003824;GO:0004842;GO:0005575;GO:0005622;GO:0005623;GO:0005737;GO:0005783;GO:0006464;GO:0006807;GO:0008150;GO:0008152;GO:0009987;GO:0012505;GO:0016567;GO:0016740;GO:0019538;GO:0019787;GO:0031410;GO:0031982;GO:0032446;GO:0036211;GO:0043170;GO:0043226;GO:0043227;GO:0043229;GO:0043231;GO:0043412;GO:0044237;GO:0044238;GO:0044260;GO:0044267;GO:0044424;GO:0044444;GO:0044464;GO:0070647;GO:…	-	3GDNB	A	sp|Q0P496|MARH4_DANRE E3 ubiquitin-protein ligase MARCHF4 OS=Danio rerio OX=7955 GN=marchf4 PE=2 SV=1	KAA8543036.1 hypothetical protein F0562_021469 [Nyssa sinensis]	GO:0006464//cellular protein modification process;GO:0006807//nitrogen compound metabolic process;GO:0008150//biological_process;GO:0008152//metabolic process;GO:0009987//cellular process;GO:0016567//protein ubiquitination;GO:0019538//protein metabolic process;GO:0032446//protein modification by small protein conjugation;GO:0036211//protein modification process;GO:0043170//macromolecule metabolic…	GO:0005575//cellular_component;GO:0005622//intracellular anatomical structure;GO:0005623//obsolete cell;GO:0005737//cytoplasm;GO:0005783//endoplasmic reticulum;GO:0012505//endomembrane system;GO:0031410//cytoplasmic vesicle;GO:0031982//vesicle;GO:0043226//organelle;GO:0043227//membrane-bounded organelle;GO:0043229//intracellular organelle;GO:0043231//intracellular membrane-bounded organelle;GO:00…	GO:0003674//molecular_function;GO:0003824//catalytic activity;GO:0004842//ubiquitin-protein transferase activity;GO:0016740//transferase activity;GO:0019787//ubiquitin-like protein transferase activity;GO:0140096//catalytic activity, acting on a protein;	-
LOC131149109	223.436	2.52309	444.348	176.112	7.46035	4.60016e-05	0.00368776	NC_080417.1	134393691	134394077	+	387	LOC131149109	GO:0000003;GO:0000302;GO:0001101;GO:0003006;GO:0005575;GO:0005576;GO:0005615;GO:0006950;GO:0006952;GO:0006979;GO:0007154;GO:0007165;GO:0007275;GO:0008150;GO:0009605;GO:0009607;GO:0009617;GO:0009719;GO:0009725;GO:0009751;GO:0009753;GO:0009755;GO:0009791;GO:0009863;GO:0009867;GO:0009889;GO:0009987;GO:0010033;GO:0010035;GO:0010154;GO:0010193;GO:0010337;GO:0010565;GO:0010817;GO:0010941;GO:0010942;GO:…	-	4JU3V	S	sp|Q9LNN7|GRI_ARATH Protein GRIM REAPER OS=Arabidopsis thaliana OX=3702 GN=GRI PE=1 SV=1	XP_011462390.1 PREDICTED: protein GRIM REAPER [Fragaria vesca subsp. vesca]	GO:0000003//reproduction;GO:0000302//response to reactive oxygen species;GO:0001101//response to acid chemical;GO:0003006//developmental process involved in reproduction;GO:0006950//response to stress;GO:0006952//defense response;GO:0006979//response to oxidative stress;GO:0007154//cell communication;GO:0007165//signal transduction;GO:0007275//multicellular organism development;GO:0008150//biolog…	GO:0005575//cellular_component;GO:0005576//extracellular region;GO:0005615//extracellular space;GO:0044421//obsolete extracellular region part;	-	-
LOC131159817	197.764	335.162	60.3655	0.180108	-2.47306	4.65474e-05	0.00371529	NC_080423.1	44911255	44913570	+	1047	LOC131159817	GO:0003674;GO:0005488;GO:0030246	-	3GJXU	S	sp|Q9SA16|P2A09_ARATH Protein PHLOEM PROTEIN 2-LIKE A9 OS=Arabidopsis thaliana OX=3702 GN=PP2A9 PE=2 SV=1	XP_031390106.1 protein PHLOEM PROTEIN 2-LIKE A9-like [Punica granatum]	-	-	GO:0003674//molecular_function;GO:0005488//binding;GO:0030246//carbohydrate binding;	-
LOC131167720	1021.23	656.921	1385.53	2.10913	1.07665	4.79644e-05	0.00381182	NC_080427.1	44911628	45087745	+	2989	LOC131167720	GO:0000166;GO:0000775;GO:0003674;GO:0003676;GO:0003677;GO:0003690;GO:0003824;GO:0005488;GO:0005575;GO:0005622;GO:0005623;GO:0005634;GO:0005694;GO:0006139;GO:0006259;GO:0006325;GO:0006464;GO:0006479;GO:0006725;GO:0006807;GO:0006996;GO:0008150;GO:0008152;GO:0008168;GO:0008170;GO:0008213;GO:0008276;GO:0008327;GO:0008757;GO:0009987;GO:0010216;GO:0010385;GO:0010428;GO:0010429;GO:0016043;GO:0016278;GO:…	K11420	3G9R9	B	sp|Q8GZB6|SUVH4_ARATH Histone-lysine N-methyltransferase, H3 lysine-9 specific SUVH4 OS=Arabidopsis thaliana OX=3702 GN=SUVH4 PE=1 SV=2	KAF8400074.1 hypothetical protein HHK36_015949 [Tetracentron sinense]	GO:0006139//nucleobase-containing compound metabolic process;GO:0006259//DNA metabolic process;GO:0006325//chromatin organization;GO:0006464//cellular protein modification process;GO:0006479//protein methylation;GO:0006725//cellular aromatic compound metabolic process;GO:0006807//nitrogen compound metabolic process;GO:0006996//organelle organization;GO:0008150//biological_process;GO:0008152//meta…	GO:0000775//chromosome, centromeric region;GO:0005575//cellular_component;GO:0005622//intracellular anatomical structure;GO:0005623//obsolete cell;GO:0005634//nucleus;GO:0005694//chromosome;GO:0043226//organelle;GO:0043227//membrane-bounded organelle;GO:0043228//non-membrane-bounded organelle;GO:0043229//intracellular organelle;GO:0043231//intracellular membrane-bounded organelle;GO:0043232//intr…	GO:0000166//nucleotide binding;GO:0003674//molecular_function;GO:0003676//nucleic acid binding;GO:0003677//DNA binding;GO:0003690//double-stranded DNA binding;GO:0003824//catalytic activity;GO:0005488//binding;GO:0008168//methyltransferase activity;GO:0008170//N-methyltransferase activity;GO:0008276//protein methyltransferase activity;GO:0008327//methyl-CpG binding;GO:0008757//S-adenosylmethionin…	ko00310(Lysine degradation)
LOC131144862	263.778	46.3979	481.157	10.3702	3.37438	4.84939e-05	0.00383729	NC_080428.1	67387077	67388107	+	549	LOC131144862	-	-	-	-	-	-	-	-	-	-
LOC131153219	197.559	380.449	14.6687	0.0385564	-4.69689	5.00691e-05	0.00392807	NC_080420.1	121623774	121625035	+	1262	LOC131153219	GO:0000003;GO:0000902;GO:0000904;GO:0003006;GO:0006810;GO:0007275;GO:0008150;GO:0009555;GO:0009653;GO:0009826;GO:0009856;GO:0009860;GO:0009932;GO:0009987;GO:0010232;GO:0010233;GO:0016043;GO:0016049;GO:0022414;GO:0030154;GO:0032501;GO:0032502;GO:0032989;GO:0040007;GO:0044706;GO:0048229;GO:0048468;GO:0048588;GO:0048589;GO:0048856;GO:0048868;GO:0048869;GO:0051179;GO:0051234;GO:0051704;GO:0060560;GO:…	K05953	3G8DD	S	sp|Q9C7X5|NAS4_ARATH Probable nicotianamine synthase 4 OS=Arabidopsis thaliana OX=3702 GN=NAS4 PE=2 SV=1	KAF8387751.1 hypothetical protein HHK36_026406 [Tetracentron sinense]	GO:0000003//reproduction;GO:0000902//cell morphogenesis;GO:0000904//cell morphogenesis involved in differentiation;GO:0003006//developmental process involved in reproduction;GO:0006810//transport;GO:0007275//multicellular organism development;GO:0008150//biological_process;GO:0009555//pollen development;GO:0009653//anatomical structure morphogenesis;GO:0009826//unidimensional cell growth;GO:00098…	-	-	ko00997(Biosynthesis of various secondary metabolites - part 3);ko00270(Cysteine and methionine metabolism)
LOC131154185	231.515	415.195	47.8351	0.115211	-3.11765	5.42839e-05	0.00422264	NC_080420.1	119438026	119480751	+	3581	LOC131154185	-	K01115	3GEUB	I	sp|Q9LRZ5|PLDZ1_ARATH Phospholipase D zeta 1 OS=Arabidopsis thaliana OX=3702 GN=PLDZETA1 PE=1 SV=1	KAF8392647.1 hypothetical protein HHK36_022996 [Tetracentron sinense]	-	-	-	ko04144(Endocytosis);ko00565(Ether lipid metabolism);ko00564(Glycerophospholipid metabolism)
LOC131145964	620.537	956.47	284.604	0.297556	-1.74877	5.5818e-05	0.00432366	NC_080429.1	6708751	6713958	-	2254	LOC131145964	GO:0003674;GO:0003824;GO:0005575;GO:0005618;GO:0005622;GO:0005623;GO:0005737;GO:0005783;GO:0005794;GO:0005829;GO:0006950;GO:0007154;GO:0008150;GO:0008152;GO:0009267;GO:0009605;GO:0009628;GO:0009888;GO:0009987;GO:0009991;GO:0010073;GO:0012505;GO:0016020;GO:0016036;GO:0016491;GO:0016679;GO:0016682;GO:0016722;GO:0030312;GO:0031667;GO:0031668;GO:0031669;GO:0032501;GO:0032502;GO:0033554;GO:0042594;GO:…	-	3GBPZ	Q	sp|Q949X9|LPR2_ARATH Multicopper oxidase LPR2 OS=Arabidopsis thaliana OX=3702 GN=LPR2 PE=2 SV=1	KAE8022824.1 hypothetical protein FH972_008593 [Carpinus fangiana]	GO:0006950//response to stress;GO:0007154//cell communication;GO:0008150//biological_process;GO:0008152//metabolic process;GO:0009267//cellular response to starvation;GO:0009605//response to external stimulus;GO:0009628//response to abiotic stimulus;GO:0009888//tissue development;GO:0009987//cellular process;GO:0009991//response to extracellular stimulus;GO:0010073//meristem maintenance;GO:001603…	GO:0005575//cellular_component;GO:0005618//cell wall;GO:0005622//intracellular anatomical structure;GO:0005623//obsolete cell;GO:0005737//cytoplasm;GO:0005783//endoplasmic reticulum;GO:0005794//Golgi apparatus;GO:0005829//cytosol;GO:0012505//endomembrane system;GO:0016020//membrane;GO:0030312//external encapsulating structure;GO:0043226//organelle;GO:0043227//membrane-bounded organelle;GO:0043229…	GO:0003674//molecular_function;GO:0003824//catalytic activity;GO:0016491//oxidoreductase activity;GO:0016679//oxidoreductase activity, acting on diphenols and related substances as donors;GO:0016682//oxidoreductase activity, acting on diphenols and related substances as donors, oxygen as acceptor;GO:0016722//oxidoreductase activity, acting on metal ions;GO:0052716//hydroquinone:oxygen oxidoreduct…	-
LOC131165688	8812.14	4627.06	12997.2	2.80896	1.49003	5.63349e-05	0.00434536	NC_080426.1	3666352	3669849	-	2781	LOC131165688	GO:0003674;GO:0003700;GO:0006355;GO:0006950;GO:0006952;GO:0008150;GO:0009266;GO:0009409;GO:0009605;GO:0009607;GO:0009620;GO:0009628;GO:0009889;GO:0010033;GO:0010200;GO:0010243;GO:0010468;GO:0010556;GO:0019219;GO:0019222;GO:0031323;GO:0031326;GO:0042221;GO:0042493;GO:0043207;GO:0050789;GO:0050794;GO:0050832;GO:0050896;GO:0051171;GO:0051252;GO:0051704;GO:0051707;GO:0060255;GO:0065007;GO:0080090;GO:…	-	3G9R1	O	sp|Q9XEE6|C3H29_ARATH Zinc finger CCCH domain-containing protein 29 OS=Arabidopsis thaliana OX=3702 GN=At2g40140 PE=1 SV=1	XP_034704378.1 zinc finger CCCH domain-containing protein 29-like isoform X2 [Vitis riparia]	GO:0006355//regulation of transcription, DNA-templated;GO:0006950//response to stress;GO:0006952//defense response;GO:0008150//biological_process;GO:0009266//response to temperature stimulus;GO:0009409//response to cold;GO:0009605//response to external stimulus;GO:0009607//response to biotic stimulus;GO:0009620//response to fungus;GO:0009628//response to abiotic stimulus;GO:0009889//regulation of…	-	GO:0003674//molecular_function;GO:0003700//DNA-binding transcription factor activity;GO:0140110//transcription regulator activity;	-
LOC131157180	31.3687	6.14053	56.5969	9.21695	3.20429	5.76034e-05	0.00442461	NC_080422.1	21326115	21329330	+	2961	LOC131157180	-	-	4JSRB	S	sp|Q9LNG5|PPP7L_ARATH Serine/threonine-protein phosphatase 7 long form homolog OS=Arabidopsis thaliana OX=3702 GN=MAIL3 PE=2 SV=1	XP_010942698.1 serine/threonine-protein phosphatase 7 long form homolog [Elaeis guineensis]	-	-	-	-
LOC131163530	939.131	296.768	1581.49	5.32906	2.41388	5.86791e-05	0.00448846	NC_080425.1	81109388	81121499	+	2857	LOC131163530	GO:0005575;GO:0006950;GO:0006952;GO:0008150;GO:0009605;GO:0009607;GO:0009617;GO:0016020;GO:0042742;GO:0043207;GO:0050896;GO:0051704;GO:0051707;GO:0098542	-	3GA01	T	sp|O64556|Y2923_ARATH Putative leucine-rich repeat receptor-like serine/threonine-protein kinase At2g19230 OS=Arabidopsis thaliana OX=3702 GN=At2g19230 PE=1 SV=3	XP_034696436.1 LOW QUALITY PROTEIN: putative leucine-rich repeat receptor-like protein kinase At2g19210 [Vitis riparia]	GO:0006950//response to stress;GO:0006952//defense response;GO:0008150//biological_process;GO:0009605//response to external stimulus;GO:0009607//response to biotic stimulus;GO:0009617//response to bacterium;GO:0042742//defense response to bacterium;GO:0043207//response to external biotic stimulus;GO:0050896//response to stimulus;GO:0051704//obsolete multi-organism process;GO:0051707//response to …	GO:0005575//cellular_component;GO:0016020//membrane;	-	-
LOC131160025	145.446	250.903	39.9895	0.159382	-2.64944	5.99442e-05	0.0045662	NC_080423.1	104623402	104629155	-	1819	LOC131160025	-	-	4JTC6	S	sp|O48716|JGB_ARATH Protein JINGUBANG OS=Arabidopsis thaliana OX=3702 GN=JGB PE=1 SV=1	XP_002511281.1 protein JINGUBANG [Ricinus communis] &gt;EEF51883.1 F-box and wd40 domain protein, putative [Ricinus communis]	-	-	-	-
LOC131146875	619.39	226.674	1012.1	4.46502	2.15867	6.28592e-05	0.00476847	NC_080429.1	78157945	78158863	+	919	LOC131146875	-	-	4JQR4	-	-	XP_002273330.1 PREDICTED: uncharacterized protein LOC100261105 [Vitis vinifera]	-	-	-	-
LOC131144439	270.583	97.9417	443.224	4.52539	2.17804	6.51776e-05	0.00492399	NC_080428.1	52152262	52154170	+	1908	LOC131144439	-	-	3G7S1	-	sp|A8NS27|N3009_COPC7 Adenylate-forming reductase 03009 OS=Coprinopsis cinerea (strain Okayama-7 / 130 / ATCC MYA-4618 / FGSC 9003) OX=240176 GN=CC1G_03009 PE=2 SV=3	XP_034697718.1 adenylate-forming reductase 06235-like [Vitis riparia]	-	-	-	-
LOC131166471	3728.01	2477.05	4978.96	2.01004	1.00722	6.61217e-05	0.00497484	NC_080426.1	1806742	1807743	+	1002	LOC131166471	GO:0000302;GO:0001101;GO:0002238;GO:0006950;GO:0006979;GO:0007275;GO:0007568;GO:0008150;GO:0009605;GO:0009607;GO:0009620;GO:0009624;GO:0010033;GO:0010035;GO:0010150;GO:0010193;GO:0032501;GO:0032502;GO:0042221;GO:0042493;GO:0043207;GO:0046677;GO:0048366;GO:0048367;GO:0048731;GO:0048827;GO:0048856;GO:0050896;GO:0051704;GO:0051707;GO:0090693;GO:0099402;GO:1901700	-	3GIII	S	sp|P20144|WUN1_SOLTU Wound-induced protein 1 OS=Solanum tuberosum OX=4113 GN=WUN1 PE=2 SV=1	XP_023553248.1 wound-induced protein 1-like [Cucurbita pepo subsp. pepo]	GO:0000302//response to reactive oxygen species;GO:0001101//response to acid chemical;GO:0002238//response to molecule of fungal origin;GO:0006950//response to stress;GO:0006979//response to oxidative stress;GO:0007275//multicellular organism development;GO:0007568//aging;GO:0008150//biological_process;GO:0009605//response to external stimulus;GO:0009607//response to biotic stimulus;GO:0009620//r…	-	-	-
LOC131157649	870.756	1403.53	337.978	0.240805	-2.05406	6.92718e-05	0.00519058	NC_080422.1	103574640	103578513	-	1932	LOC131157649	GO:0003674;GO:0003824;GO:0004029;GO:0004030;GO:0006725;GO:0008150;GO:0008152;GO:0009058;GO:0009698;GO:0009699;GO:0009987;GO:0016491;GO:0016620;GO:0016903;GO:0019438;GO:0019748;GO:0044237;GO:0044249;GO:0044550;GO:0050269;GO:0055114;GO:0071704;GO:1901360;GO:1901362;GO:1901576	K12355	4JIH8	C	sp|Q56YU0|AL2C4_ARATH Aldehyde dehydrogenase family 2 member C4 OS=Arabidopsis thaliana OX=3702 GN=ALDH2C4 PE=1 SV=2	KAA8523102.1 hypothetical protein F0562_009525 [Nyssa sinensis]	GO:0006725//cellular aromatic compound metabolic process;GO:0008150//biological_process;GO:0008152//metabolic process;GO:0009058//biosynthetic process;GO:0009698//phenylpropanoid metabolic process;GO:0009699//phenylpropanoid biosynthetic process;GO:0009987//cellular process;GO:0019438//aromatic compound biosynthetic process;GO:0019748//secondary metabolic process;GO:0044237//cellular metabolic pr…	-	GO:0003674//molecular_function;GO:0003824//catalytic activity;GO:0004029//aldehyde dehydrogenase (NAD+) activity;GO:0004030//aldehyde dehydrogenase [NAD(P)+] activity;GO:0016491//oxidoreductase activity;GO:0016620//oxidoreductase activity, acting on the aldehyde or oxo group of donors, NAD or NADP as acceptor;GO:0016903//oxidoreductase activity, acting on the aldehyde or oxo group of donors;GO:00…	ko00940(Phenylpropanoid biosynthesis)
LOC131144809	155.15	232.894	77.4058	0.332365	-1.58916	7.25718e-05	0.00539382	NC_080428.1	85801304	85814153	+	2283	LOC131144809	GO:0000287;GO:0003674;GO:0003824;GO:0005488;GO:0005575;GO:0005622;GO:0005623;GO:0005737;GO:0006629;GO:0006644;GO:0006650;GO:0006793;GO:0006796;GO:0006873;GO:0008081;GO:0008150;GO:0008152;GO:0008889;GO:0009056;GO:0009395;GO:0009536;GO:0009987;GO:0016042;GO:0016787;GO:0016788;GO:0019637;GO:0019725;GO:0030002;GO:0030320;GO:0030643;GO:0042578;GO:0042592;GO:0043167;GO:0043169;GO:0043226;GO:0043227;GO:…	-	3G7H4	C	sp|Q9SGA2|GDPD1_ARATH Glycerophosphodiester phosphodiesterase GDPD1, chloroplastic OS=Arabidopsis thaliana OX=3702 GN=GDPD1 PE=1 SV=1	KAF8390700.1 hypothetical protein HHK36_025227 [Tetracentron sinense]	GO:0006629//lipid metabolic process;GO:0006644//phospholipid metabolic process;GO:0006650//glycerophospholipid metabolic process;GO:0006793//phosphorus metabolic process;GO:0006796//phosphate-containing compound metabolic process;GO:0006873//cellular ion homeostasis;GO:0008150//biological_process;GO:0008152//metabolic process;GO:0009056//catabolic process;GO:0009395//phospholipid catabolic proces…	GO:0005575//cellular_component;GO:0005622//intracellular anatomical structure;GO:0005623//obsolete cell;GO:0005737//cytoplasm;GO:0009536//plastid;GO:0043226//organelle;GO:0043227//membrane-bounded organelle;GO:0043229//intracellular organelle;GO:0043231//intracellular membrane-bounded organelle;GO:0044424//obsolete intracellular part;GO:0044444//obsolete cytoplasmic part;GO:0044464//obsolete cell…	GO:0000287//magnesium ion binding;GO:0003674//molecular_function;GO:0003824//catalytic activity;GO:0005488//binding;GO:0008081//phosphoric diester hydrolase activity;GO:0008889//glycerophosphodiester phosphodiesterase activity;GO:0016787//hydrolase activity;GO:0016788//hydrolase activity, acting on ester bonds;GO:0042578//phosphoric ester hydrolase activity;GO:0043167//ion binding;GO:0043169//cat…	-
LOC131147902	523.729	710.334	337.124	0.474599	-1.07522	7.36406e-05	0.00545119	NC_080418.1	146054956	146057313	+	2358	LOC131147902	GO:0003674;GO:0003824;GO:0005575;GO:0005622;GO:0005623;GO:0008194;GO:0016740;GO:0016757;GO:0016758;GO:0035251;GO:0043226;GO:0043227;GO:0043229;GO:0043231;GO:0044424;GO:0044464;GO:0046527;GO:0080043;GO:0080044	-	3G7DB	CG	sp|Q9LXV0|U92A1_ARATH UDP-glycosyltransferase 92A1 OS=Arabidopsis thaliana OX=3702 GN=UGT92A1 PE=2 SV=1	XP_034688701.1 UDP-glycosyltransferase 92A1-like [Vitis riparia]	-	GO:0005575//cellular_component;GO:0005622//intracellular anatomical structure;GO:0005623//obsolete cell;GO:0043226//organelle;GO:0043227//membrane-bounded organelle;GO:0043229//intracellular organelle;GO:0043231//intracellular membrane-bounded organelle;GO:0044424//obsolete intracellular part;GO:0044464//obsolete cell part;	GO:0003674//molecular_function;GO:0003824//catalytic activity;GO:0008194//UDP-glycosyltransferase activity;GO:0016740//transferase activity;GO:0016757//glycosyltransferase activity;GO:0016758//hexosyltransferase activity;GO:0035251//UDP-glucosyltransferase activity;GO:0046527//glucosyltransferase activity;GO:0080043//quercetin 3-O-glucosyltransferase activity;GO:0080044//quercetin 7-O-glucosyltra…	-
LOC131145951	120.927	207.041	34.8131	0.168146	-2.57221	7.57608e-05	0.00558561	NC_080429.1	6194870	6202663	-	5338	LOC131145951	GO:0000325;GO:0003674;GO:0003824;GO:0005215;GO:0005575;GO:0005622;GO:0005623;GO:0005737;GO:0005773;GO:0005774;GO:0006810;GO:0008150;GO:0015399;GO:0015405;GO:0016020;GO:0016462;GO:0016787;GO:0016817;GO:0016818;GO:0016887;GO:0017111;GO:0022804;GO:0022857;GO:0031090;GO:0042623;GO:0042626;GO:0043226;GO:0043227;GO:0043229;GO:0043231;GO:0043492;GO:0044422;GO:0044424;GO:0044437;GO:0044444;GO:0044446;GO:…	-	3GDV7	Q	sp|Q9LYS2|AB10C_ARATH ABC transporter C family member 10 OS=Arabidopsis thaliana OX=3702 GN=ABCC10 PE=2 SV=2	XP_030934249.1 ABC transporter C family member 10-like [Quercus lobata]	GO:0006810//transport;GO:0008150//biological_process;GO:0051179//localization;GO:0051234//establishment of localization;GO:0055085//transmembrane transport;	GO:0000325//plant-type vacuole;GO:0005575//cellular_component;GO:0005622//intracellular anatomical structure;GO:0005623//obsolete cell;GO:0005737//cytoplasm;GO:0005773//vacuole;GO:0005774//vacuolar membrane;GO:0016020//membrane;GO:0031090//organelle membrane;GO:0043226//organelle;GO:0043227//membrane-bounded organelle;GO:0043229//intracellular organelle;GO:0043231//intracellular membrane-bounded …	GO:0003674//molecular_function;GO:0003824//catalytic activity;GO:0005215//transporter activity;GO:0015399//primary active transmembrane transporter activity;GO:0015405//ATPase-coupled transmembrane transporter activity;GO:0016462//pyrophosphatase activity;GO:0016787//hydrolase activity;GO:0016817//hydrolase activity, acting on acid anhydrides;GO:0016818//hydrolase activity, acting on acid anhydri…	-
LOC131162077	5038.29	1720.28	8356.29	4.85751	2.28022	7.79182e-05	0.00569889	NC_080424.1	81695622	81697398	-	1414	LOC131162077	GO:0003674;GO:0003824;GO:0004067;GO:0004175;GO:0004190;GO:0006508;GO:0006807;GO:0008150;GO:0008152;GO:0008233;GO:0009056;GO:0009057;GO:0016787;GO:0016810;GO:0016811;GO:0019538;GO:0030163;GO:0043170;GO:0044238;GO:0070001;GO:0070011;GO:0071704;GO:0140096;GO:1901564;GO:1901565;GO:1901575	K13051	3G93W	E	sp|Q8GXG1|ASPGB_ARATH Probable isoaspartyl peptidase/L-asparaginase 2 OS=Arabidopsis thaliana OX=3702 GN=At3g16150 PE=2 SV=2	PON48857.1 Peptidase T2, asparaginase [Parasponia andersonii]	GO:0006508//proteolysis;GO:0006807//nitrogen compound metabolic process;GO:0008150//biological_process;GO:0008152//metabolic process;GO:0009056//catabolic process;GO:0009057//macromolecule catabolic process;GO:0019538//protein metabolic process;GO:0030163//protein catabolic process;GO:0043170//macromolecule metabolic process;GO:0044238//primary metabolic process;GO:0071704//organic substance meta…	-	GO:0003674//molecular_function;GO:0003824//catalytic activity;GO:0004067//asparaginase activity;GO:0004175//endopeptidase activity;GO:0004190//aspartic-type endopeptidase activity;GO:0008233//peptidase activity;GO:0016787//hydrolase activity;GO:0016810//hydrolase activity, acting on carbon-nitrogen (but not peptide) bonds;GO:0016811//hydrolase activity, acting on carbon-nitrogen (but not peptide)…	ko00460(Cyanoamino acid metabolism);ko00250(Alanine, aspartate and glutamate metabolism)
LOC131144470	1784.46	2462.45	1106.47	0.449336	-1.15413	7.90082e-05	0.00575569	NC_080428.1	87930788	87933559	-	1214	LOC131144470	GO:0000902;GO:0003674;GO:0003824;GO:0005575;GO:0005576;GO:0005618;GO:0005622;GO:0005623;GO:0005737;GO:0005911;GO:0008150;GO:0009314;GO:0009416;GO:0009505;GO:0009506;GO:0009507;GO:0009536;GO:0009605;GO:0009612;GO:0009628;GO:0009642;GO:0009645;GO:0009653;GO:0009719;GO:0009725;GO:0009733;GO:0009826;GO:0009987;GO:0010033;GO:0016020;GO:0016043;GO:0016049;GO:0016740;GO:0016757;GO:0016758;GO:0016762;GO:…	K08235	4JS0H	G	sp|Q8LNZ5|XTHB_PHAAN Probable xyloglucan endotransglucosylase/hydrolase protein B OS=Phaseolus angularis OX=3914 GN=XTHB PE=2 SV=1	XP_002304625.2 probable xyloglucan endotransglucosylase/hydrolase protein B [Populus trichocarpa] &gt;ABK92523.1 unknown [Populus trichocarpa] &gt;PNT45870.1 hypothetical protein POPTR_003G159700 [Populus trichocarpa]	GO:0000902//cell morphogenesis;GO:0008150//biological_process;GO:0009314//response to radiation;GO:0009416//response to light stimulus;GO:0009605//response to external stimulus;GO:0009612//response to mechanical stimulus;GO:0009628//response to abiotic stimulus;GO:0009642//response to light intensity;GO:0009645//response to low light intensity stimulus;GO:0009653//anatomical structure morphogenes…	GO:0005575//cellular_component;GO:0005576//extracellular region;GO:0005618//cell wall;GO:0005622//intracellular anatomical structure;GO:0005623//obsolete cell;GO:0005737//cytoplasm;GO:0005911//cell-cell junction;GO:0009505//plant-type cell wall;GO:0009506//plasmodesma;GO:0009507//chloroplast;GO:0009536//plastid;GO:0016020//membrane;GO:0030054//cell junction;GO:0030312//external encapsulating stru…	GO:0003674//molecular_function;GO:0003824//catalytic activity;GO:0016740//transferase activity;GO:0016757//glycosyltransferase activity;GO:0016758//hexosyltransferase activity;GO:0016762//xyloglucan:xyloglucosyl transferase activity;GO:0046527//glucosyltransferase activity;	-
LOC131143758	183.071	290.08	76.0617	0.262209	-1.93121	8.11885e-05	0.00589114	NC_080428.1	65972754	65976994	+	2676	LOC131143758	GO:0005575;GO:0005622;GO:0005623;GO:0005737;GO:0005794;GO:0005802;GO:0005886;GO:0008150;GO:0012505;GO:0016020;GO:0031984;GO:0042592;GO:0043226;GO:0043227;GO:0043229;GO:0043231;GO:0044422;GO:0044424;GO:0044431;GO:0044444;GO:0044446;GO:0044464;GO:0048878;GO:0050801;GO:0055062;GO:0055065;GO:0055069;GO:0055076;GO:0055080;GO:0055081;GO:0055083;GO:0065007;GO:0065008;GO:0071944;GO:0072505;GO:0072506;GO:…	-	3GACY	U	sp|Q6R8G7|PHO13_ARATH Phosphate transporter PHO1 homolog 3 OS=Arabidopsis thaliana OX=3702 GN=PHO1;H3 PE=2 SV=2	KAG6703226.1 hypothetical protein I3842_07G073800 [Carya illinoinensis]	GO:0008150//biological_process;GO:0042592//homeostatic process;GO:0048878//chemical homeostasis;GO:0050801//ion homeostasis;GO:0055062//phosphate ion homeostasis;GO:0055065//metal ion homeostasis;GO:0055069//zinc ion homeostasis;GO:0055076//transition metal ion homeostasis;GO:0055080//cation homeostasis;GO:0055081//anion homeostasis;GO:0055083//monovalent inorganic anion homeostasis;GO:0065007//b…	GO:0005575//cellular_component;GO:0005622//intracellular anatomical structure;GO:0005623//obsolete cell;GO:0005737//cytoplasm;GO:0005794//Golgi apparatus;GO:0005802//trans-Golgi network;GO:0005886//plasma membrane;GO:0012505//endomembrane system;GO:0016020//membrane;GO:0031984//organelle subcompartment;GO:0043226//organelle;GO:0043227//membrane-bounded organelle;GO:0043229//intracellular organell…	-	-
LOC131162483	90.9531	17.0731	164.833	9.65455	3.27121	8.38961e-05	0.00606364	NC_080424.1	78917450	78925841	+	1732	LOC131162483	-	-	3GDTQ	Q	sp|W8JIS9|CYC13_CATRO Cytochrome P450 81C13 OS=Catharanthus roseus OX=4058 GN=CYP81C13 PE=2 SV=1	KAA8537811.1 hypothetical protein F0562_027609 [Nyssa sinensis]	-	-	-	-
LOC131162263	251.046	360.863	141.229	0.391364	-1.35342	8.55161e-05	0.00615649	NC_080424.1	100993868	100996502	-	1482	LOC131162263	GO:0000162;GO:0002376;GO:0003674;GO:0003824;GO:0004497;GO:0005575;GO:0005622;GO:0005623;GO:0005737;GO:0005739;GO:0005783;GO:0005886;GO:0006082;GO:0006520;GO:0006568;GO:0006576;GO:0006586;GO:0006725;GO:0006790;GO:0006807;GO:0006950;GO:0006952;GO:0006955;GO:0007275;GO:0008150;GO:0008152;GO:0008652;GO:0009058;GO:0009072;GO:0009073;GO:0009308;GO:0009309;GO:0009314;GO:0009416;GO:0009605;GO:0009607;GO:…	-	3GHGM	Q	sp|Q9LIP6|C71BV_ARATH Cytochrome P450 71B34 OS=Arabidopsis thaliana OX=3702 GN=CYP71B34 PE=2 SV=1	XP_028085618.1 cytochrome P450 71A1-like [Camellia sinensis] &gt;THG06992.1 hypothetical protein TEA_022907 [Camellia sinensis var. sinensis]	GO:0000162//tryptophan biosynthetic process;GO:0002376//immune system process;GO:0006082//organic acid metabolic process;GO:0006520//cellular amino acid metabolic process;GO:0006568//tryptophan metabolic process;GO:0006576//cellular biogenic amine metabolic process;GO:0006586//indolalkylamine metabolic process;GO:0006725//cellular aromatic compound metabolic process;GO:0006790//sulfur compound me…	GO:0005575//cellular_component;GO:0005622//intracellular anatomical structure;GO:0005623//obsolete cell;GO:0005737//cytoplasm;GO:0005739//mitochondrion;GO:0005783//endoplasmic reticulum;GO:0005886//plasma membrane;GO:0012505//endomembrane system;GO:0016020//membrane;GO:0043226//organelle;GO:0043227//membrane-bounded organelle;GO:0043229//intracellular organelle;GO:0043231//intracellular membrane-…	GO:0003674//molecular_function;GO:0003824//catalytic activity;GO:0004497//monooxygenase activity;GO:0016491//oxidoreductase activity;GO:0016705//oxidoreductase activity, acting on paired donors, with incorporation or reduction of molecular oxygen;GO:0016709//oxidoreductase activity, acting on paired donors, with incorporation or reduction of molecular oxygen, NAD(P)H as one donor, and incorporati…	-
LOC131150210	371.901	7.03763	736.765	104.689	6.70997	8.64583e-05	0.0062	NC_080419.1	15147741	15149679	-	1814	LOC131150210	GO:0000003;GO:0000902;GO:0000904;GO:0003006;GO:0003674;GO:0003824;GO:0005575;GO:0005622;GO:0005623;GO:0005737;GO:0005739;GO:0006139;GO:0006396;GO:0006399;GO:0006400;GO:0006725;GO:0006807;GO:0008033;GO:0008150;GO:0008152;GO:0009058;GO:0009308;GO:0009451;GO:0009536;GO:0009653;GO:0009690;GO:0009691;GO:0009824;GO:0009826;GO:0009856;GO:0009860;GO:0009932;GO:0009987;GO:0010467;GO:0010817;GO:0016043;GO:…	K10760	3GE3B	J	sp|Q94ID2|IPT5_ARATH Adenylate isopentenyltransferase 5, chloroplastic OS=Arabidopsis thaliana OX=3702 GN=IPT5 PE=1 SV=2	KAF7145282.1 hypothetical protein RHSIM_Rhsim04G0207300 [Rhododendron simsii]	GO:0000003//reproduction;GO:0000902//cell morphogenesis;GO:0000904//cell morphogenesis involved in differentiation;GO:0003006//developmental process involved in reproduction;GO:0006139//nucleobase-containing compound metabolic process;GO:0006396//RNA processing;GO:0006399//tRNA metabolic process;GO:0006400//tRNA modification;GO:0006725//cellular aromatic compound metabolic process;GO:0006807//nit…	GO:0005575//cellular_component;GO:0005622//intracellular anatomical structure;GO:0005623//obsolete cell;GO:0005737//cytoplasm;GO:0005739//mitochondrion;GO:0009536//plastid;GO:0043226//organelle;GO:0043227//membrane-bounded organelle;GO:0043229//intracellular organelle;GO:0043231//intracellular membrane-bounded organelle;GO:0044424//obsolete intracellular part;GO:0044444//obsolete cytoplasmic part…	GO:0003674//molecular_function;GO:0003824//catalytic activity;GO:0009824//AMP dimethylallyltransferase activity;GO:0016740//transferase activity;GO:0016765//transferase activity, transferring alkyl or aryl (other than methyl) groups;GO:0052381//tRNA dimethylallyltransferase activity;GO:0052622//ATP dimethylallyltransferase activity;GO:0052623//ADP dimethylallyltransferase activity;GO:0140098//cat…	ko00908(Zeatin biosynthesis)
LOC131165091	2745.02	742.947	4747.09	6.38954	2.67571	9.09527e-05	0.00649693	NC_080425.1	91136627	91139573	-	2062	LOC131165091	-	-	3GH16	O	sp|O04496|AED3_ARATH Aspartyl protease AED3 OS=Arabidopsis thaliana OX=3702 GN=AED3 PE=1 SV=1	KAF3964038.1 hypothetical protein CMV_011626 [Castanea mollissima]	-	-	-	-
LOC131150324	1848.45	1003.48	2693.41	2.68407	1.42442	9.60156e-05	0.006832	NC_080419.1	111906133	111908586	-	1469	LOC131150324	-	-	3G7VS	K	sp|Q9SJA8|WRK17_ARATH Probable WRKY transcription factor 17 OS=Arabidopsis thaliana OX=3702 GN=WRKY17 PE=1 SV=2	OMO86139.1 DNA-binding WRKY [Corchorus capsularis]	-	-	-	-
LOC131157847	1009.61	150.829	1868.38	12.3874	3.6308	9.85088e-05	0.00698233	NC_080422.1	109306529	109307928	-	1281	LOC131157847	GO:0000323;GO:0001775;GO:0002252;GO:0002263;GO:0002274;GO:0002275;GO:0002283;GO:0002366;GO:0002376;GO:0002443;GO:0002444;GO:0002446;GO:0003674;GO:0003824;GO:0004553;GO:0004568;GO:0005488;GO:0005575;GO:0005576;GO:0005615;GO:0005622;GO:0005623;GO:0005737;GO:0005764;GO:0005773;GO:0006022;GO:0006026;GO:0006030;GO:0006032;GO:0006040;GO:0006807;GO:0006810;GO:0006887;GO:0006955;GO:0007586;GO:0008061;GO:…	K01183	3GFX9	G	sp|U5N4E3|NFH1_MEDTR Nod factor hydrolase protein 1 OS=Medicago truncatula OX=3880 GN=NFH1 PE=1 SV=2	XP_030544539.1 class V chitinase CHIT5b-like [Rhodamnia argentea]	GO:0001775//cell activation;GO:0002252//immune effector process;GO:0002263//cell activation involved in immune response;GO:0002274//myeloid leukocyte activation;GO:0002275//myeloid cell activation involved in immune response;GO:0002283//neutrophil activation involved in immune response;GO:0002366//leukocyte activation involved in immune response;GO:0002376//immune system process;GO:0002443//leuko…	GO:0000323//lytic vacuole;GO:0005575//cellular_component;GO:0005576//extracellular region;GO:0005615//extracellular space;GO:0005622//intracellular anatomical structure;GO:0005623//obsolete cell;GO:0005737//cytoplasm;GO:0005764//lysosome;GO:0005773//vacuole;GO:0012505//endomembrane system;GO:0030141//secretory granule;GO:0031410//cytoplasmic vesicle;GO:0031974//membrane-enclosed lumen;GO:0031982/…	GO:0003674//molecular_function;GO:0003824//catalytic activity;GO:0004553//hydrolase activity, hydrolyzing O-glycosyl compounds;GO:0004568//chitinase activity;GO:0005488//binding;GO:0008061//chitin binding;GO:0008144//obsolete drug binding;GO:0008843//endochitinase activity;GO:0016787//hydrolase activity;GO:0016798//hydrolase activity, acting on glycosyl bonds;GO:0097367//carbohydrate derivative b…	ko00520(Amino sugar and nucleotide sugar metabolism)
LOC131164532	423.938	576.904	270.973	0.469701	-1.09018	0.000100739	0.00711293	NC_080425.1	2862550	2870655	+	1194	LOC131164532	GO:0005575;GO:0005622;GO:0005623;GO:0005737;GO:0005783;GO:0005886;GO:0012505;GO:0016020;GO:0043226;GO:0043227;GO:0043229;GO:0043231;GO:0044424;GO:0044444;GO:0044464;GO:0071944	-	4JGSP	U	sp|Q9LVU1|VAP21_ARATH Vesicle-associated protein 2-1 OS=Arabidopsis thaliana OX=3702 GN=PVA21 PE=1 SV=1	XP_012070082.1 vesicle-associated protein 2-1 [Jatropha curcas] &gt;KDP39940.1 hypothetical protein JCGZ_03471 [Jatropha curcas]	-	GO:0005575//cellular_component;GO:0005622//intracellular anatomical structure;GO:0005623//obsolete cell;GO:0005737//cytoplasm;GO:0005783//endoplasmic reticulum;GO:0005886//plasma membrane;GO:0012505//endomembrane system;GO:0016020//membrane;GO:0043226//organelle;GO:0043227//membrane-bounded organelle;GO:0043229//intracellular organelle;GO:0043231//intracellular membrane-bounded organelle;GO:00444…	-	-
LOC131143888	1941.77	1029.01	2854.53	2.77406	1.472	0.000101136	0.00711365	NC_080428.1	39733205	39761239	-	2377	LOC131143888	GO:0003674;GO:0003824;GO:0004175;GO:0004252;GO:0006508;GO:0006807;GO:0008150;GO:0008152;GO:0008233;GO:0008236;GO:0016787;GO:0017171;GO:0019538;GO:0043170;GO:0044238;GO:0070011;GO:0071704;GO:0140096;GO:1901564	-	44D31	G	sp|Q9FK76|SBT56_ARATH Subtilisin-like protease SBT5.6 OS=Arabidopsis thaliana OX=3702 GN=SBT5.6 PE=2 SV=1	XP_019265394.1 PREDICTED: subtilisin-like protease SBT5.6 [Nicotiana attenuata] &gt;OIT05415.1 subtilisin-like protease sbt5.6 [Nicotiana attenuata]	GO:0006508//proteolysis;GO:0006807//nitrogen compound metabolic process;GO:0008150//biological_process;GO:0008152//metabolic process;GO:0019538//protein metabolic process;GO:0043170//macromolecule metabolic process;GO:0044238//primary metabolic process;GO:0071704//organic substance metabolic process;GO:1901564//organonitrogen compound metabolic process;	-	GO:0003674//molecular_function;GO:0003824//catalytic activity;GO:0004175//endopeptidase activity;GO:0004252//serine-type endopeptidase activity;GO:0008233//peptidase activity;GO:0008236//serine-type peptidase activity;GO:0016787//hydrolase activity;GO:0017171//serine hydrolase activity;GO:0070011//peptidase activity;GO:0140096//catalytic activity, acting on a protein;	-
LOC131150943	1116.32	1664.94	567.693	0.34097	-1.55228	0.000101865	0.00713752	NC_080419.1	123886269	123888503	-	2235	LOC131150943	GO:0001906;GO:0005575;GO:0005622;GO:0005623;GO:0005737;GO:0005783;GO:0008150;GO:0012505;GO:0031640;GO:0035821;GO:0043226;GO:0043227;GO:0043229;GO:0043231;GO:0044364;GO:0044419;GO:0044424;GO:0044444;GO:0044464;GO:0051704	-	4JK96	G	sp|P02879|RICI_RICCO Ricin OS=Ricinus communis OX=3988 PE=1 SV=1	CAJ38823.1 riproximin precursor [Ximenia americana]	GO:0001906//cell killing;GO:0008150//biological_process;GO:0031640//killing of cells of other organism;GO:0035821//modulation of process of other organism;GO:0044364//disruption of cells of other organism;GO:0044419//biological process involved in interspecies interaction between organisms;GO:0051704//obsolete multi-organism process;	GO:0005575//cellular_component;GO:0005622//intracellular anatomical structure;GO:0005623//obsolete cell;GO:0005737//cytoplasm;GO:0005783//endoplasmic reticulum;GO:0012505//endomembrane system;GO:0043226//organelle;GO:0043227//membrane-bounded organelle;GO:0043229//intracellular organelle;GO:0043231//intracellular membrane-bounded organelle;GO:0044424//obsolete intracellular part;GO:0044444//obsol…	-	-
LOC131166849	2545.55	1123.26	3967.85	3.53245	1.82067	0.000102542	0.0071498	NC_080426.1	55768573	55789893	+	2268	LOC131166849	-	-	3GEIR	S	-	XP_028110342.1 uncharacterized protein LOC114308857 isoform X1 [Camellia sinensis] &gt;XP_028110343.1 uncharacterized protein LOC114308857 isoform X1 [Camellia sinensis]	-	-	-	-
LOC131144578	221.711	347.062	96.3609	0.277648	-1.84867	0.000102819	0.0071498	NC_080428.1	70177087	70178338	-	1252	LOC131144578	GO:0001101;GO:0005575;GO:0005618;GO:0005622;GO:0005623;GO:0005737;GO:0005773;GO:0008150;GO:0009719;GO:0009725;GO:0009737;GO:0010033;GO:0030312;GO:0033993;GO:0042221;GO:0043226;GO:0043227;GO:0043229;GO:0043231;GO:0044424;GO:0044444;GO:0044464;GO:0050896;GO:0071944;GO:0097305;GO:1901700	-	4JG46	S	sp|Q9LRJ9|CRR38_ARATH Cysteine-rich repeat secretory protein 38 OS=Arabidopsis thaliana OX=3702 GN=CRRSP38 PE=2 SV=1	XP_028083549.1 cysteine-rich repeat secretory protein 38-like [Camellia sinensis]	GO:0001101//response to acid chemical;GO:0008150//biological_process;GO:0009719//response to endogenous stimulus;GO:0009725//response to hormone;GO:0009737//response to abscisic acid;GO:0010033//response to organic substance;GO:0033993//response to lipid;GO:0042221//response to chemical;GO:0050896//response to stimulus;GO:0097305//response to alcohol;GO:1901700//response to oxygen-containing comp…	GO:0005575//cellular_component;GO:0005618//cell wall;GO:0005622//intracellular anatomical structure;GO:0005623//obsolete cell;GO:0005737//cytoplasm;GO:0005773//vacuole;GO:0030312//external encapsulating structure;GO:0043226//organelle;GO:0043227//membrane-bounded organelle;GO:0043229//intracellular organelle;GO:0043231//intracellular membrane-bounded organelle;GO:0044424//obsolete intracellular p…	-	-
LOC131162882	885.181	1550.26	220.105	0.141979	-2.81625	0.000105849	0.00733275	NC_080424.1	106440790	106441572	+	687	LOC131162882	GO:0005575;GO:0005618;GO:0005623;GO:0030312;GO:0044464;GO:0071944	-	3G7XG	S	sp|Q9SFF9|GL17_ARATH Germin-like protein subfamily 1 member 7 OS=Arabidopsis thaliana OX=3702 GN=At3g05950 PE=2 SV=1	XP_034711539.1 putative germin-like protein 2-1 [Vitis riparia]	-	GO:0005575//cellular_component;GO:0005618//cell wall;GO:0005623//obsolete cell;GO:0030312//external encapsulating structure;GO:0044464//obsolete cell part;GO:0071944//cell periphery;	-	-
LOC131166533	3926.97	307.746	7546.19	24.5208	4.61594	0.000106874	0.00736304	NC_080426.1	18278257	18283098	+	2442	LOC131166533	-	K01285	4JMI7	O	sp|Q7TMR0|PCP_MOUSE Lysosomal Pro-X carboxypeptidase OS=Mus musculus OX=10090 GN=Prcp PE=1 SV=2	KAF8396468.1 hypothetical protein HHK36_018091 [Tetracentron sinense]	-	-	-	-
LOC131152424	36.4406	7.84239	65.0389	8.29326	3.05194	0.000107089	0.00736304	NC_080419.1	87248594	87252116	+	3523	LOC131152424	-	-	3G97Z	Q	sp|Q6JN47|EIX1_SOLLC Receptor-like protein EIX1 OS=Solanum lycopersicum OX=4081 GN=EIX1 PE=2 SV=2	RVX01819.1 Receptor-like protein 12 [Vitis vinifera]	-	-	-	-
LOC131161579	2291.11	1360.13	3222.1	2.36897	1.24426	0.000115012	0.00784904	NC_080424.1	8238266	8241304	-	2483	LOC131161579	GO:0003333;GO:0003674;GO:0005215;GO:0005342;GO:0005575;GO:0005623;GO:0005886;GO:0006810;GO:0006811;GO:0006812;GO:0006820;GO:0006865;GO:0008150;GO:0008509;GO:0008514;GO:0015075;GO:0015171;GO:0015174;GO:0015318;GO:0015711;GO:0015802;GO:0015809;GO:0015849;GO:0016020;GO:0022857;GO:0034220;GO:0044464;GO:0046942;GO:0046943;GO:0051179;GO:0051234;GO:0055085;GO:0071702;GO:0071705;GO:0071944;GO:0098656;GO:…	-	3G8H9	E	sp|Q39134|AAP3_ARATH Amino acid permease 3 OS=Arabidopsis thaliana OX=3702 GN=AAP3 PE=1 SV=2	XP_022768122.1 amino acid permease 3-like [Durio zibethinus]	GO:0003333//amino acid transmembrane transport;GO:0006810//transport;GO:0006811//ion transport;GO:0006812//cation transport;GO:0006820//anion transport;GO:0006865//amino acid transport;GO:0008150//biological_process;GO:0015711//organic anion transport;GO:0015802//basic amino acid transport;GO:0015809//L-arginine transmembrane transport;GO:0015849//organic acid transport;GO:0034220//ion transmembr…	GO:0005575//cellular_component;GO:0005623//obsolete cell;GO:0005886//plasma membrane;GO:0016020//membrane;GO:0044464//obsolete cell part;GO:0071944//cell periphery;	GO:0003674//molecular_function;GO:0005215//transporter activity;GO:0005342//organic acid transmembrane transporter activity;GO:0008509//anion transmembrane transporter activity;GO:0008514//organic anion transmembrane transporter activity;GO:0015075//ion transmembrane transporter activity;GO:0015171//amino acid transmembrane transporter activity;GO:0015174//basic amino acid transmembrane transport…	-
LOC131166129	6253.38	8413.75	4093.01	0.486467	-1.03959	0.000116447	0.00791757	NC_080426.1	23213465	23226563	+	5658	LOC131166129	GO:0000325;GO:0003674;GO:0003824;GO:0005215;GO:0005575;GO:0005622;GO:0005623;GO:0005737;GO:0005773;GO:0005774;GO:0005911;GO:0006810;GO:0008150;GO:0009506;GO:0009605;GO:0009607;GO:0009624;GO:0015399;GO:0015405;GO:0016020;GO:0016462;GO:0016787;GO:0016817;GO:0016818;GO:0016887;GO:0017111;GO:0022804;GO:0022857;GO:0030054;GO:0031090;GO:0042623;GO:0042626;GO:0043207;GO:0043226;GO:0043227;GO:0043229;GO:…	-	3G8VE	Q	sp|Q9M1C7|AB9C_ARATH ABC transporter C family member 9 OS=Arabidopsis thaliana OX=3702 GN=ABCC9 PE=2 SV=2	XP_023886161.1 putative ABC transporter C family member 15 isoform X1 [Quercus suber] &gt;XP_023886162.1 putative ABC transporter C family member 15 isoform X1 [Quercus suber] &gt;XP_023886163.1 putative ABC transporter C family member 15 isoform X1 [Quercus suber]	GO:0006810//transport;GO:0008150//biological_process;GO:0009605//response to external stimulus;GO:0009607//response to biotic stimulus;GO:0009624//response to nematode;GO:0043207//response to external biotic stimulus;GO:0050896//response to stimulus;GO:0051179//localization;GO:0051234//establishment of localization;GO:0051704//obsolete multi-organism process;GO:0051707//response to other organism…	GO:0000325//plant-type vacuole;GO:0005575//cellular_component;GO:0005622//intracellular anatomical structure;GO:0005623//obsolete cell;GO:0005737//cytoplasm;GO:0005773//vacuole;GO:0005774//vacuolar membrane;GO:0005911//cell-cell junction;GO:0009506//plasmodesma;GO:0016020//membrane;GO:0030054//cell junction;GO:0031090//organelle membrane;GO:0043226//organelle;GO:0043227//membrane-bounded organell…	GO:0003674//molecular_function;GO:0003824//catalytic activity;GO:0005215//transporter activity;GO:0015399//primary active transmembrane transporter activity;GO:0015405//ATPase-coupled transmembrane transporter activity;GO:0016462//pyrophosphatase activity;GO:0016787//hydrolase activity;GO:0016817//hydrolase activity, acting on acid anhydrides;GO:0016818//hydrolase activity, acting on acid anhydri…	-
LOC131152640	259.06	41.2962	476.824	11.5464	3.52938	0.00012351	0.00836678	NC_080420.1	103716581	103757925	-	2653	LOC131152640	GO:0003674;GO:0003824;GO:0004842;GO:0006464;GO:0006807;GO:0008150;GO:0008152;GO:0009987;GO:0016567;GO:0016740;GO:0019538;GO:0019787;GO:0032446;GO:0036211;GO:0043170;GO:0043412;GO:0044237;GO:0044238;GO:0044260;GO:0044267;GO:0070647;GO:0071704;GO:0140096;GO:1901564	K19039	3GH7C	O	sp|Q570X5|ATL58_ARATH RING-H2 finger protein ATL58 OS=Arabidopsis thaliana OX=3702 GN=ATL58 PE=2 SV=1	XP_010252389.1 PREDICTED: RING-H2 finger protein ATL7-like [Nelumbo nucifera] &gt;DAD38884.1 TPA_asm: hypothetical protein HUJ06_013206 [Nelumbo nucifera]	GO:0006464//cellular protein modification process;GO:0006807//nitrogen compound metabolic process;GO:0008150//biological_process;GO:0008152//metabolic process;GO:0009987//cellular process;GO:0016567//protein ubiquitination;GO:0019538//protein metabolic process;GO:0032446//protein modification by small protein conjugation;GO:0036211//protein modification process;GO:0043170//macromolecule metabolic…	-	GO:0003674//molecular_function;GO:0003824//catalytic activity;GO:0004842//ubiquitin-protein transferase activity;GO:0016740//transferase activity;GO:0019787//ubiquitin-like protein transferase activity;GO:0140096//catalytic activity, acting on a protein;	-
LOC131146759	526.44	826.007	226.873	0.274662	-1.86427	0.000130804	0.00882832	NC_080429.1	20722652	20723038	+	387	LOC131146759	-	-	3GIRU	S	sp|Q39176|ERLI1_ARATH Lipid transfer protein EARLI 1 OS=Arabidopsis thaliana OX=3702 GN=EARLI1 PE=1 SV=1	XP_022855931.1 14 kDa proline-rich protein DC2.15-like [Olea europaea var. sylvestris] &gt;CAA2988665.1 Hypothetical predicted protein [Olea europaea subsp. europaea]	-	-	-	-
LOC131156494	679.94	438.117	921.763	2.10392	1.07308	0.000132875	0.0089026	NC_080421.1	8916223	8917781	+	1559	LOC131156494	GO:0001653;GO:0003674;GO:0005575;GO:0005622;GO:0005623;GO:0005737;GO:0005886;GO:0007154;GO:0007165;GO:0008150;GO:0009507;GO:0009536;GO:0009987;GO:0016020;GO:0023052;GO:0038023;GO:0043226;GO:0043227;GO:0043229;GO:0043231;GO:0044424;GO:0044444;GO:0044464;GO:0050789;GO:0050794;GO:0050896;GO:0051716;GO:0060089;GO:0065007;GO:0071944	-	3GAUV	T	sp|Q9FN37|PSKR2_ARATH Phytosulfokine receptor 2 OS=Arabidopsis thaliana OX=3702 GN=PSKR2 PE=1 SV=1	KAF8411603.1 hypothetical protein HHK36_004160 [Tetracentron sinense]	GO:0007154//cell communication;GO:0007165//signal transduction;GO:0008150//biological_process;GO:0009987//cellular process;GO:0023052//signaling;GO:0050789//regulation of biological process;GO:0050794//regulation of cellular process;GO:0050896//response to stimulus;GO:0051716//cellular response to stimulus;GO:0065007//biological regulation;	GO:0005575//cellular_component;GO:0005622//intracellular anatomical structure;GO:0005623//obsolete cell;GO:0005737//cytoplasm;GO:0005886//plasma membrane;GO:0009507//chloroplast;GO:0009536//plastid;GO:0016020//membrane;GO:0043226//organelle;GO:0043227//membrane-bounded organelle;GO:0043229//intracellular organelle;GO:0043231//intracellular membrane-bounded organelle;GO:0044424//obsolete intracell…	GO:0001653//peptide receptor activity;GO:0003674//molecular_function;GO:0038023//signaling receptor activity;GO:0060089//molecular transducer activity;	-
LOC131160848	427.731	8.97919	846.483	94.2717	6.55875	0.000140957	0.00940704	NC_080423.1	57563223	57569128	+	1371	LOC131160848	-	-	3GGIA	S	sp|O49432|QRT3_ARATH Polygalacturonase QRT3 OS=Arabidopsis thaliana OX=3702 GN=QRT3 PE=2 SV=1	KAF9597240.1 hypothetical protein IFM89_016381 [Coptis chinensis]	-	-	-	-
LOC131144088	322.496	453.871	191.12	0.421089	-1.2478	0.000141688	0.00940704	NC_080428.1	78546104	78547021	+	808	LOC131144088	-	-	3GK5H	S	sp|Q29Q81|SMR6_ARATH Cyclin-dependent protein kinase inhibitor SMR6 OS=Arabidopsis thaliana OX=3702 GN=SMR6 PE=1 SV=1	OMO78319.1 hypothetical protein CCACVL1_14490 [Corchorus capsularis]	-	-	-	-
LOC131148316	1025.53	1645.72	405.343	0.246301	-2.02151	0.000141941	0.00940704	NC_080418.1	113346740	113347285	-	546	LOC131148316	-	-	3GJX7	S	sp|Q9SKQ2|DIR4_ARATH Dirigent protein 4 OS=Arabidopsis thaliana OX=3702 GN=DIR4 PE=2 SV=1	XP_023928277.1 dirigent protein 22-like [Quercus suber]	-	-	-	-
LOC131158191	416.307	220.283	612.332	2.77975	1.47495	0.000146065	0.00960195	NC_080422.1	6182218	6184730	+	1959	LOC131158191	GO:0000302;GO:0001101;GO:0002376;GO:0003674;GO:0003676;GO:0003677;GO:0003700;GO:0005488;GO:0005575;GO:0005622;GO:0005623;GO:0005634;GO:0005737;GO:0006355;GO:0006950;GO:0006952;GO:0006955;GO:0006979;GO:0007275;GO:0007568;GO:0008150;GO:0009507;GO:0009536;GO:0009605;GO:0009607;GO:0009617;GO:0009636;GO:0009719;GO:0009725;GO:0009751;GO:0009814;GO:0009816;GO:0009889;GO:0009891;GO:0009893;GO:0010033;GO:…	-	3G9RK	K	sp|Q9SUP6|WRK53_ARATH Probable WRKY transcription factor 53 OS=Arabidopsis thaliana OX=3702 GN=WRKY53 PE=1 SV=1	PON82461.1 WRKY domain containing protein [Trema orientale]	GO:0000302//response to reactive oxygen species;GO:0001101//response to acid chemical;GO:0002376//immune system process;GO:0006355//regulation of transcription, DNA-templated;GO:0006950//response to stress;GO:0006952//defense response;GO:0006955//immune response;GO:0006979//response to oxidative stress;GO:0007275//multicellular organism development;GO:0007568//aging;GO:0008150//biological_process…	GO:0005575//cellular_component;GO:0005622//intracellular anatomical structure;GO:0005623//obsolete cell;GO:0005634//nucleus;GO:0005737//cytoplasm;GO:0009507//chloroplast;GO:0009536//plastid;GO:0043226//organelle;GO:0043227//membrane-bounded organelle;GO:0043229//intracellular organelle;GO:0043231//intracellular membrane-bounded organelle;GO:0044424//obsolete intracellular part;GO:0044444//obsolet…	GO:0003674//molecular_function;GO:0003676//nucleic acid binding;GO:0003677//DNA binding;GO:0003700//DNA-binding transcription factor activity;GO:0005488//binding;GO:0097159//organic cyclic compound binding;GO:0140110//transcription regulator activity;GO:1901363//heterocyclic compound binding;	-
LOC131144166	2746.57	1465.72	4027.42	2.74774	1.45825	0.000147146	0.00961321	NC_080428.1	57849281	57850559	+	1279	LOC131144166	-	-	3GI8A	K	sp|Q9LW49|ERF4_NICSY Ethylene-responsive transcription factor 4 OS=Nicotiana sylvestris OX=4096 GN=ERF4 PE=2 SV=1	CBI30599.3 unnamed protein product, partial [Vitis vinifera]	-	-	-	-
LOC131144145	1052.32	489.295	1615.35	3.30139	1.72307	0.000153089	0.00989581	NC_080428.1	73327468	73365435	+	4163	LOC131144145	GO:0000902;GO:0000904;GO:0001067;GO:0001101;GO:0003674;GO:0003676;GO:0003677;GO:0003700;GO:0005488;GO:0006355;GO:0007154;GO:0007165;GO:0007275;GO:0008150;GO:0009653;GO:0009719;GO:0009725;GO:0009735;GO:0009736;GO:0009739;GO:0009740;GO:0009755;GO:0009888;GO:0009889;GO:0009987;GO:0010015;GO:0010026;GO:0010033;GO:0010053;GO:0010054;GO:0010468;GO:0010476;GO:0010556;GO:0016043;GO:0016049;GO:0019219;GO:…	-	3GGKF	S	sp|Q39264|ZFP5_ARATH Zinc finger protein 5 OS=Arabidopsis thaliana OX=3702 GN=ZFP5 PE=1 SV=1	XP_003631292.2 PREDICTED: zinc finger protein 5 isoform X2 [Vitis vinifera]	GO:0000902//cell morphogenesis;GO:0000904//cell morphogenesis involved in differentiation;GO:0001101//response to acid chemical;GO:0006355//regulation of transcription, DNA-templated;GO:0007154//cell communication;GO:0007165//signal transduction;GO:0007275//multicellular organism development;GO:0008150//biological_process;GO:0009653//anatomical structure morphogenesis;GO:0009719//response to endo…	-	GO:0001067//transcription regulatory region nucleic acid binding;GO:0003674//molecular_function;GO:0003676//nucleic acid binding;GO:0003677//DNA binding;GO:0003700//DNA-binding transcription factor activity;GO:0005488//binding;GO:0044212//transcription cis-regulatory region binding;GO:0097159//organic cyclic compound binding;GO:0140110//transcription regulator activity;GO:1901363//heterocyclic co…	-
LOC131162849	16.9748	1.10971	32.8398	29.5931	4.88719	0.000155838	0.0100381	NC_080424.1	99418696	99419481	+	786	LOC131162849	-	-	3GP1G	L	-	KAF8404383.1 hypothetical protein HHK36_009266 [Tetracentron sinense]	-	-	-	-
LOC131151303	3737.37	1177.31	6297.44	5.34901	2.41927	0.000159257	0.0101899	NC_080419.1	43865691	43871876	-	2380	LOC131151303	GO:0005575;GO:0016020	K01728	3G7PT	G	sp|Q9M8Z8|PLY8_ARATH Probable pectate lyase 8 OS=Arabidopsis thaliana OX=3702 GN=At3g07010 PE=2 SV=1	KAA8548317.1 hypothetical protein F0562_000001 [Nyssa sinensis]	-	GO:0005575//cellular_component;GO:0016020//membrane;	-	ko00040(Pentose and glucuronate interconversions)
LOC131162035	246.383	356.066	136.699	0.383916	-1.38114	0.000159304	0.0101899	NC_080424.1	42898697	42901976	+	1839	LOC131162035	GO:0003674;GO:0003824;GO:0005575;GO:0005622;GO:0005623;GO:0008194;GO:0015020;GO:0016740;GO:0016757;GO:0016758;GO:0035251;GO:0043226;GO:0043227;GO:0043229;GO:0043231;GO:0044424;GO:0044464;GO:0046527;GO:0050403;GO:0050502;GO:0080043;GO:0080044	-	4JK1Y	CG	sp|F8WKW1|UGT2_GARJA 7-deoxyloganetin glucosyltransferase OS=Gardenia jasminoides OX=114476 GN=UGT85A24 PE=1 SV=1	XP_021605632.1 7-deoxyloganetin glucosyltransferase-like [Manihot esculenta] &gt;OAY58117.1 hypothetical protein MANES_02G151400 [Manihot esculenta]	-	GO:0005575//cellular_component;GO:0005622//intracellular anatomical structure;GO:0005623//obsolete cell;GO:0043226//organelle;GO:0043227//membrane-bounded organelle;GO:0043229//intracellular organelle;GO:0043231//intracellular membrane-bounded organelle;GO:0044424//obsolete intracellular part;GO:0044464//obsolete cell part;	GO:0003674//molecular_function;GO:0003824//catalytic activity;GO:0008194//UDP-glycosyltransferase activity;GO:0015020//glucuronosyltransferase activity;GO:0016740//transferase activity;GO:0016757//glycosyltransferase activity;GO:0016758//hexosyltransferase activity;GO:0035251//UDP-glucosyltransferase activity;GO:0046527//glucosyltransferase activity;GO:0050403//trans-zeatin O-beta-D-glucosyltrans…	-
LOC131145912	42.1943	70.7276	13.661	0.19315	-2.37221	0.000162244	0.0103419	NC_080429.1	76295340	76297763	-	1095	LOC131145912	-	-	4JU2K	S	sp|Q9M9A5|PCR6_ARATH Protein PLANT CADMIUM RESISTANCE 6 OS=Arabidopsis thaliana OX=3702 GN=PCR6 PE=2 SV=1	PON86476.1 PLAC8 motif-containing protein [Trema orientale]	-	-	-	-
LOC131155581	4172.97	482.706	7863.23	16.2899	4.02591	0.000165693	0.0104916	NC_080421.1	101949873	101952852	-	1978	LOC131155581	GO:0003674;GO:0003824;GO:0004857;GO:0005575;GO:0005623;GO:0006950;GO:0008150;GO:0009266;GO:0009409;GO:0009605;GO:0009607;GO:0009620;GO:0009628;GO:0009719;GO:0009725;GO:0009741;GO:0010033;GO:0014070;GO:0016787;GO:0016788;GO:0030234;GO:0030599;GO:0033993;GO:0042221;GO:0043086;GO:0043207;GO:0044092;GO:0044464;GO:0046910;GO:0050790;GO:0050896;GO:0051704;GO:0051707;GO:0052689;GO:0065007;GO:0065009;GO:…	K01051	4JGX8	G	sp|Q8RXK7|PME41_ARATH Probable pectinesterase/pectinesterase inhibitor 41 OS=Arabidopsis thaliana OX=3702 GN=PME41 PE=2 SV=2	KAA8543077.1 hypothetical protein F0562_021428 [Nyssa sinensis]	GO:0006950//response to stress;GO:0008150//biological_process;GO:0009266//response to temperature stimulus;GO:0009409//response to cold;GO:0009605//response to external stimulus;GO:0009607//response to biotic stimulus;GO:0009620//response to fungus;GO:0009628//response to abiotic stimulus;GO:0009719//response to endogenous stimulus;GO:0009725//response to hormone;GO:0009741//response to brassinos…	GO:0005575//cellular_component;GO:0005623//obsolete cell;GO:0044464//obsolete cell part;GO:0071944//cell periphery;	GO:0003674//molecular_function;GO:0003824//catalytic activity;GO:0004857//enzyme inhibitor activity;GO:0016787//hydrolase activity;GO:0016788//hydrolase activity, acting on ester bonds;GO:0030234//enzyme regulator activity;GO:0030599//pectinesterase activity;GO:0046910//pectinesterase inhibitor activity;GO:0052689//carboxylic ester hydrolase activity;GO:0098772//molecular function regulator;	ko00040(Pentose and glucuronate interconversions)
LOC131151524	590.517	17.1845	1163.85	67.7265	6.08165	0.000165735	0.0104916	NC_080419.1	119041381	119043781	-	1002	LOC131151524	GO:0000003;GO:0000323;GO:0000325;GO:0002376;GO:0003006;GO:0003674;GO:0003824;GO:0004175;GO:0004197;GO:0005575;GO:0005576;GO:0005615;GO:0005618;GO:0005622;GO:0005623;GO:0005737;GO:0005764;GO:0005773;GO:0005783;GO:0006508;GO:0006807;GO:0006950;GO:0006952;GO:0006955;GO:0007275;GO:0008150;GO:0008152;GO:0008219;GO:0008233;GO:0008234;GO:0009056;GO:0009057;GO:0009505;GO:0009555;GO:0009605;GO:0009607;GO:…	-	44N9E	O	sp|Q9FJ47|SAG12_ARATH Senescence-specific cysteine protease SAG12 OS=Arabidopsis thaliana OX=3702 GN=SAG12 PE=1 SV=1	XP_030456612.1 senescence-specific cysteine protease SAG39-like [Syzygium oleosum]	GO:0000003//reproduction;GO:0002376//immune system process;GO:0003006//developmental process involved in reproduction;GO:0006508//proteolysis;GO:0006807//nitrogen compound metabolic process;GO:0006950//response to stress;GO:0006952//defense response;GO:0006955//immune response;GO:0007275//multicellular organism development;GO:0008150//biological_process;GO:0008152//metabolic process;GO:0008219//c…	GO:0000323//lytic vacuole;GO:0000325//plant-type vacuole;GO:0005575//cellular_component;GO:0005576//extracellular region;GO:0005615//extracellular space;GO:0005618//cell wall;GO:0005622//intracellular anatomical structure;GO:0005623//obsolete cell;GO:0005737//cytoplasm;GO:0005764//lysosome;GO:0005773//vacuole;GO:0005783//endoplasmic reticulum;GO:0009505//plant-type cell wall;GO:0012505//endomembr…	GO:0003674//molecular_function;GO:0003824//catalytic activity;GO:0004175//endopeptidase activity;GO:0004197//cysteine-type endopeptidase activity;GO:0008233//peptidase activity;GO:0008234//cysteine-type peptidase activity;GO:0016787//hydrolase activity;GO:0070011//peptidase activity;GO:0140096//catalytic activity, acting on a protein;	-
LOC131155914	67.3086	107.14	27.4772	0.25646	-1.96319	0.000167467	0.0105648	NC_080417.1	37642858	37656433	+	2105	LOC131155914	GO:0000003;GO:0000902;GO:0003006;GO:0003674;GO:0003824;GO:0004497;GO:0006629;GO:0006694;GO:0007275;GO:0008150;GO:0008152;GO:0008202;GO:0008610;GO:0009058;GO:0009653;GO:0009791;GO:0009826;GO:0009908;GO:0009965;GO:0009987;GO:0010016;GO:0010268;GO:0010817;GO:0016043;GO:0016049;GO:0016125;GO:0016128;GO:0016129;GO:0016131;GO:0016132;GO:0016491;GO:0016705;GO:0016709;GO:0022414;GO:0032501;GO:0032502;GO:…	K12637	3G810	Q	sp|Q9M066|C90C1_ARATH 3-epi-6-deoxocathasterone 23-monooxygenase CYP90C1 OS=Arabidopsis thaliana OX=3702 GN=CYP90C1 PE=1 SV=3	XP_022774000.1 3-epi-6-deoxocathasterone 23-monooxygenase-like isoform X1 [Durio zibethinus]	GO:0000003//reproduction;GO:0000902//cell morphogenesis;GO:0003006//developmental process involved in reproduction;GO:0006629//lipid metabolic process;GO:0006694//steroid biosynthetic process;GO:0007275//multicellular organism development;GO:0008150//biological_process;GO:0008152//metabolic process;GO:0008202//steroid metabolic process;GO:0008610//lipid biosynthetic process;GO:0009058//biosynthet…	-	GO:0003674//molecular_function;GO:0003824//catalytic activity;GO:0004497//monooxygenase activity;GO:0016491//oxidoreductase activity;GO:0016705//oxidoreductase activity, acting on paired donors, with incorporation or reduction of molecular oxygen;GO:0016709//oxidoreductase activity, acting on paired donors, with incorporation or reduction of molecular oxygen, NAD(P)H as one donor, and incorporati…	ko00905(Brassinosteroid biosynthesis)
LOC131144847	871.609	1167.88	575.339	0.492635	-1.02141	0.000176191	0.0110771	NC_080428.1	44829337	44851463	-	998	LOC131144847	-	-	3GX6R	S	sp|O04147|CPD_ARATH Cyclic phosphodiesterase OS=Arabidopsis thaliana OX=3702 GN=At4g18930 PE=1 SV=1	XP_015876146.1 cyclic phosphodiesterase-like [Ziziphus jujuba] &gt;ANF28678.1 cyclic phosphodiesterase-like protein 1 [Ziziphus jujuba]	-	-	-	-
LOC131161016	37.6731	9.77444	65.5717	6.70849	2.74599	0.000177462	0.011105	NC_080417.1	135994938	135996306	+	1369	LOC131161016	GO:0001101;GO:0003674;GO:0003824;GO:0004842;GO:0005488;GO:0005515;GO:0005575;GO:0005622;GO:0005623;GO:0005737;GO:0005783;GO:0005789;GO:0006464;GO:0006508;GO:0006511;GO:0006515;GO:0006807;GO:0006950;GO:0006970;GO:0008150;GO:0008152;GO:0009056;GO:0009057;GO:0009266;GO:0009409;GO:0009414;GO:0009415;GO:0009611;GO:0009628;GO:0009719;GO:0009723;GO:0009725;GO:0009987;GO:0010033;GO:0010035;GO:0010243;GO:…	K10666	3GFZK	O	sp|Q8GUK7|RMA3_ARATH E3 ubiquitin-protein ligase RMA3 OS=Arabidopsis thaliana OX=3702 GN=RMA3 PE=1 SV=1	XP_028085327.1 E3 ubiquitin-protein ligase RMA3-like [Camellia sinensis] &gt;THG07124.1 hypothetical protein TEA_000686 [Camellia sinensis var. sinensis]	GO:0001101//response to acid chemical;GO:0006464//cellular protein modification process;GO:0006508//proteolysis;GO:0006511//ubiquitin-dependent protein catabolic process;GO:0006515//protein quality control for misfolded or incompletely synthesized proteins;GO:0006807//nitrogen compound metabolic process;GO:0006950//response to stress;GO:0006970//response to osmotic stress;GO:0008150//biological_p…	GO:0005575//cellular_component;GO:0005622//intracellular anatomical structure;GO:0005623//obsolete cell;GO:0005737//cytoplasm;GO:0005783//endoplasmic reticulum;GO:0005789//endoplasmic reticulum membrane;GO:0012505//endomembrane system;GO:0016020//membrane;GO:0031984//organelle subcompartment;GO:0032991//protein-containing complex;GO:0036513//Derlin-1 retrotranslocation complex;GO:0042175//nuclear…	GO:0003674//molecular_function;GO:0003824//catalytic activity;GO:0004842//ubiquitin-protein transferase activity;GO:0005488//binding;GO:0005515//protein binding;GO:0016740//transferase activity;GO:0019787//ubiquitin-like protein transferase activity;GO:0019899//enzyme binding;GO:0044390//ubiquitin-like protein conjugating enzyme binding;GO:0140096//catalytic activity, acting on a protein;	ko04141(Protein processing in endoplasmic reticulum)
LOC131160511	586.265	385.342	787.189	2.04283	1.03057	0.000177845	0.011105	NC_080423.1	36413909	36418666	-	4653	LOC131160511	-	-	3GFIG	T	sp|C0LGQ5|GSO1_ARATH LRR receptor-like serine/threonine-protein kinase GSO1 OS=Arabidopsis thaliana OX=3702 GN=GSO1 PE=1 SV=1	KDP43119.1 hypothetical protein JCGZ_26652 [Jatropha curcas]	-	-	-	-
LOC131146164	4100.26	1930.43	6270.08	3.24803	1.69956	0.000179362	0.0111618	NC_080429.1	60118949	60121498	+	1319	LOC131146164	GO:0005575;GO:0005618;GO:0005623;GO:0006949;GO:0008150;GO:0009653;GO:0009987;GO:0016020;GO:0030312;GO:0032502;GO:0044464;GO:0048646;GO:0048856;GO:0071944	-	4JEUT	S	sp|Q9C554|EXPA1_ARATH Expansin-A1 OS=Arabidopsis thaliana OX=3702 GN=EXPA1 PE=2 SV=1	XP_028121591.1 expansin-A1 [Camellia sinensis]	GO:0006949//syncytium formation;GO:0008150//biological_process;GO:0009653//anatomical structure morphogenesis;GO:0009987//cellular process;GO:0032502//developmental process;GO:0048646//anatomical structure formation involved in morphogenesis;GO:0048856//anatomical structure development;	GO:0005575//cellular_component;GO:0005618//cell wall;GO:0005623//obsolete cell;GO:0016020//membrane;GO:0030312//external encapsulating structure;GO:0044464//obsolete cell part;GO:0071944//cell periphery;	-	-
LOC131157168	437.755	715.889	159.62	0.222968	-2.16509	0.000180328	0.011184	NC_080422.1	65718234	65720840	+	1713	LOC131157168	GO:0005575;GO:0005622;GO:0005623;GO:0005737;GO:0005886;GO:0005887;GO:0005938;GO:0007154;GO:0007165;GO:0008150;GO:0009719;GO:0009725;GO:0009733;GO:0009734;GO:0009755;GO:0009987;GO:0010033;GO:0016020;GO:0016021;GO:0023052;GO:0031224;GO:0031226;GO:0032870;GO:0042221;GO:0044424;GO:0044425;GO:0044444;GO:0044459;GO:0044464;GO:0050789;GO:0050794;GO:0050896;GO:0051716;GO:0065007;GO:0070887;GO:0071310;GO:…	-	3GD3J	S	sp|Q9M0B8|WTR37_ARATH WAT1-related protein At4g30420 OS=Arabidopsis thaliana OX=3702 GN=At4g30420 PE=3 SV=1	XP_024025710.1 WAT1-related protein At4g30420 [Morus notabilis]	GO:0007154//cell communication;GO:0007165//signal transduction;GO:0008150//biological_process;GO:0009719//response to endogenous stimulus;GO:0009725//response to hormone;GO:0009733//response to auxin;GO:0009734//auxin-activated signaling pathway;GO:0009755//hormone-mediated signaling pathway;GO:0009987//cellular process;GO:0010033//response to organic substance;GO:0023052//signaling;GO:0032870//c…	GO:0005575//cellular_component;GO:0005622//intracellular anatomical structure;GO:0005623//obsolete cell;GO:0005737//cytoplasm;GO:0005886//plasma membrane;GO:0005887//integral component of plasma membrane;GO:0005938//cell cortex;GO:0016020//membrane;GO:0016021//integral component of membrane;GO:0031224//intrinsic component of membrane;GO:0031226//intrinsic component of plasma membrane;GO:0044424//…	-	-
LOC131151796	611.909	933.823	289.994	0.310545	-1.68712	0.000183608	0.0113491	NC_080419.1	39211490	39217106	-	1445	LOC131151796	-	-	4JCZD	C	sp|Q7XT99|AKR2_ORYSJ Probable aldo-keto reductase 2 OS=Oryza sativa subsp. japonica OX=39947 GN=Os04g0338000 PE=2 SV=2	XP_011000038.1 PREDICTED: probable aldo-keto reductase 2 [Populus euphratica]	-	-	-	-
LOC131157721	53.8562	14.256	93.4563	6.55557	2.71272	0.000185831	0.0114479	NC_080422.1	69002699	69004169	+	1187	LOC131157721	GO:0003674;GO:0003824;GO:0005575;GO:0005622;GO:0005623;GO:0005737;GO:0005829;GO:0006082;GO:0006508;GO:0006725;GO:0006790;GO:0006807;GO:0008150;GO:0008152;GO:0008233;GO:0008238;GO:0008242;GO:0009058;GO:0009403;GO:0009404;GO:0009700;GO:0009987;GO:0010120;GO:0016143;GO:0016787;GO:0018130;GO:0019438;GO:0019538;GO:0019748;GO:0019757;GO:0019760;GO:0034641;GO:0034722;GO:0042430;GO:0042435;GO:0043170;GO:…	-	3G7TX	F	sp|O82225|GGP5_ARATH Gamma-glutamyl peptidase 5 OS=Arabidopsis thaliana OX=3702 GN=GGP5 PE=2 SV=1	XP_002272592.1 PREDICTED: gamma-glutamyl peptidase 3 [Vitis vinifera] &gt;CBI36588.3 unnamed protein product, partial [Vitis vinifera]	GO:0006082//organic acid metabolic process;GO:0006508//proteolysis;GO:0006725//cellular aromatic compound metabolic process;GO:0006790//sulfur compound metabolic process;GO:0006807//nitrogen compound metabolic process;GO:0008150//biological_process;GO:0008152//metabolic process;GO:0009058//biosynthetic process;GO:0009403//toxin biosynthetic process;GO:0009404//toxin metabolic process;GO:0009700//…	GO:0005575//cellular_component;GO:0005622//intracellular anatomical structure;GO:0005623//obsolete cell;GO:0005737//cytoplasm;GO:0005829//cytosol;GO:0044424//obsolete intracellular part;GO:0044444//obsolete cytoplasmic part;GO:0044464//obsolete cell part;	GO:0003674//molecular_function;GO:0003824//catalytic activity;GO:0008233//peptidase activity;GO:0008238//exopeptidase activity;GO:0008242//omega peptidase activity;GO:0016787//hydrolase activity;GO:0034722//gamma-glutamyl-peptidase activity;GO:0070011//peptidase activity;GO:0140096//catalytic activity, acting on a protein;	-
LOC131147821	130.432	194.316	66.549	0.342479	-1.54591	0.000190218	0.011679	NC_080418.1	89407313	89431354	+	4921	LOC131147821	-	-	4JPE1	-	-	XP_030929471.1 uncharacterized protein LOC115955487 [Quercus lobata]	-	-	-	-
LOC131145214	122.143	56.0116	188.274	3.36134	1.74904	0.000191208	0.0117007	NC_080428.1	63383067	63384749	-	1411	LOC131145214	-	K08235	3GB7W	G	sp|Q38910|XTH23_ARATH Probable xyloglucan endotransglucosylase/hydrolase protein 23 OS=Arabidopsis thaliana OX=3702 GN=XTH23 PE=2 SV=1	KAF8400431.1 hypothetical protein HHK36_013729 [Tetracentron sinense]	-	-	-	-
LOC131144963	56.921	92.4999	21.342	0.230725	-2.11575	0.000195628	0.0119313	NC_080428.1	19128848	19131836	+	2115	LOC131144963	GO:0000003;GO:0000902;GO:0000904;GO:0003006;GO:0003674;GO:0003824;GO:0004672;GO:0004674;GO:0005575;GO:0005622;GO:0005623;GO:0005634;GO:0005737;GO:0005886;GO:0006464;GO:0006468;GO:0006793;GO:0006796;GO:0006807;GO:0006810;GO:0007154;GO:0007165;GO:0007275;GO:0008150;GO:0008152;GO:0009605;GO:0009606;GO:0009628;GO:0009629;GO:0009630;GO:0009653;GO:0009719;GO:0009725;GO:0009733;GO:0009734;GO:0009755;GO:…	-	4JDEF	T	sp|O64682|PID_ARATH Protein kinase PINOID OS=Arabidopsis thaliana OX=3702 GN=PID PE=1 SV=1	KAA8514868.1 hypothetical protein F0562_018047 [Nyssa sinensis]	GO:0000003//reproduction;GO:0000902//cell morphogenesis;GO:0000904//cell morphogenesis involved in differentiation;GO:0003006//developmental process involved in reproduction;GO:0006464//cellular protein modification process;GO:0006468//protein phosphorylation;GO:0006793//phosphorus metabolic process;GO:0006796//phosphate-containing compound metabolic process;GO:0006807//nitrogen compound metaboli…	GO:0005575//cellular_component;GO:0005622//intracellular anatomical structure;GO:0005623//obsolete cell;GO:0005634//nucleus;GO:0005737//cytoplasm;GO:0005886//plasma membrane;GO:0009986//cell surface;GO:0016020//membrane;GO:0043226//organelle;GO:0043227//membrane-bounded organelle;GO:0043229//intracellular organelle;GO:0043231//intracellular membrane-bounded organelle;GO:0044424//obsolete intracel…	GO:0003674//molecular_function;GO:0003824//catalytic activity;GO:0004672//protein kinase activity;GO:0004674//protein serine/threonine kinase activity;GO:0016301//kinase activity;GO:0016740//transferase activity;GO:0016772//transferase activity, transferring phosphorus-containing groups;GO:0016773//phosphotransferase activity, alcohol group as acceptor;GO:0140096//catalytic activity, acting on a …	-
LOC131167510	106.136	183.676	28.5959	0.155687	-2.68328	0.000198429	0.0120621	NC_080427.1	48462340	48468110	-	1696	LOC131167510	-	K01188	37ZE6	G	sp|B8AVF0|BGL12_ORYSI Beta-glucosidase 12 OS=Oryza sativa subsp. indica OX=39946 GN=BGLU12 PE=3 SV=1	KAA8530122.1 hypothetical protein F0562_004831 [Nyssa sinensis]	-	-	-	ko00500(Starch and sucrose metabolism);ko00460(Cyanoamino acid metabolism)
LOC131150747	913.102	543.309	1282.9	2.36126	1.23956	0.000205475	0.0124492	NC_080419.1	26488181	26557622	+	3750	LOC131150747	GO:0003674;GO:0003824;GO:0004620;GO:0004630;GO:0006629;GO:0007275;GO:0008081;GO:0008150;GO:0008152;GO:0008610;GO:0009058;GO:0016298;GO:0016787;GO:0016788;GO:0022622;GO:0032501;GO:0032502;GO:0042578;GO:0044238;GO:0048364;GO:0048731;GO:0048856;GO:0071704;GO:0099402;GO:1901576	K01115	3GEUB	I	sp|Q9LRZ5|PLDZ1_ARATH Phospholipase D zeta 1 OS=Arabidopsis thaliana OX=3702 GN=PLDZETA1 PE=1 SV=1	XP_010649570.1 PREDICTED: phospholipase D zeta 1 [Vitis vinifera]	GO:0006629//lipid metabolic process;GO:0007275//multicellular organism development;GO:0008150//biological_process;GO:0008152//metabolic process;GO:0008610//lipid biosynthetic process;GO:0009058//biosynthetic process;GO:0022622//root system development;GO:0032501//multicellular organismal process;GO:0032502//developmental process;GO:0044238//primary metabolic process;GO:0048364//root development;G…	-	GO:0003674//molecular_function;GO:0003824//catalytic activity;GO:0004620//phospholipase activity;GO:0004630//phospholipase D activity;GO:0008081//phosphoric diester hydrolase activity;GO:0016298//lipase activity;GO:0016787//hydrolase activity;GO:0016788//hydrolase activity, acting on ester bonds;GO:0042578//phosphoric ester hydrolase activity;	ko04144(Endocytosis);ko00565(Ether lipid metabolism);ko00564(Glycerophospholipid metabolism)
LOC131149484	105.154	159.552	50.7547	0.318107	-1.65242	0.000216335	0.0130641	NC_080418.1	22023582	22026617	+	1905	LOC131149484	GO:0003674;GO:0005215;GO:0005575;GO:0005623;GO:0005886;GO:0006810;GO:0006811;GO:0006820;GO:0006821;GO:0006950;GO:0006970;GO:0008150;GO:0008509;GO:0009268;GO:0009605;GO:0009607;GO:0009624;GO:0009628;GO:0009651;GO:0009987;GO:0010447;GO:0010542;GO:0015075;GO:0015103;GO:0015108;GO:0015112;GO:0015291;GO:0015318;GO:0015513;GO:0015562;GO:0015698;GO:0015706;GO:0016020;GO:0022804;GO:0022857;GO:0033554;GO:…	-	4JJYC	E	sp|Q9M1E2|PTR37_ARATH Protein NRT1/ PTR FAMILY 2.7 OS=Arabidopsis thaliana OX=3702 GN=NPF2.7 PE=1 SV=1	KAA8543988.1 hypothetical protein F0562_021835 [Nyssa sinensis]	GO:0006810//transport;GO:0006811//ion transport;GO:0006820//anion transport;GO:0006821//chloride transport;GO:0006950//response to stress;GO:0006970//response to osmotic stress;GO:0008150//biological_process;GO:0009268//response to pH;GO:0009605//response to external stimulus;GO:0009607//response to biotic stimulus;GO:0009624//response to nematode;GO:0009628//response to abiotic stimulus;GO:00096…	GO:0005575//cellular_component;GO:0005623//obsolete cell;GO:0005886//plasma membrane;GO:0016020//membrane;GO:0044464//obsolete cell part;GO:0071944//cell periphery;	GO:0003674//molecular_function;GO:0005215//transporter activity;GO:0008509//anion transmembrane transporter activity;GO:0010542//nitrate efflux transmembrane transporter activity;GO:0015075//ion transmembrane transporter activity;GO:0015103//inorganic anion transmembrane transporter activity;GO:0015108//chloride transmembrane transporter activity;GO:0015112//nitrate transmembrane transporter acti…	-
LOC131148709	304.41	475.623	133.197	0.280048	-1.83626	0.000219917	0.013095	NC_080418.1	4651430	4654228	-	1707	LOC131148709	GO:0000003;GO:0003006;GO:0005575;GO:0005622;GO:0005623;GO:0005737;GO:0005829;GO:0006950;GO:0006970;GO:0007275;GO:0008150;GO:0009266;GO:0009409;GO:0009628;GO:0009651;GO:0009791;GO:0010228;GO:0022414;GO:0032501;GO:0032502;GO:0044424;GO:0044444;GO:0044464;GO:0048608;GO:0048731;GO:0048856;GO:0050896;GO:0061458	-	3G8AF	T	sp|Q8RX71|BAG4_ARATH BAG family molecular chaperone regulator 4 OS=Arabidopsis thaliana OX=3702 GN=BAG4 PE=1 SV=1	XP_002278599.2 PREDICTED: BAG family molecular chaperone regulator 4 [Vitis vinifera]	GO:0000003//reproduction;GO:0003006//developmental process involved in reproduction;GO:0006950//response to stress;GO:0006970//response to osmotic stress;GO:0007275//multicellular organism development;GO:0008150//biological_process;GO:0009266//response to temperature stimulus;GO:0009409//response to cold;GO:0009628//response to abiotic stimulus;GO:0009651//response to salt stress;GO:0009791//post…	GO:0005575//cellular_component;GO:0005622//intracellular anatomical structure;GO:0005623//obsolete cell;GO:0005737//cytoplasm;GO:0005829//cytosol;GO:0044424//obsolete intracellular part;GO:0044444//obsolete cytoplasmic part;GO:0044464//obsolete cell part;	-	-
LOC131152190	120.986	60.6074	181.365	2.99245	1.58133	0.000220351	0.013095	NC_080419.1	35965457	35966975	-	1519	LOC131152190	-	-	3GKJV	-	-	XP_034684877.1 uncharacterized protein LOC117913888 [Vitis riparia]	-	-	-	-
LOC131145521	1603.47	935.38	2271.57	2.4285	1.28006	0.000221093	0.013095	NC_080417.1	145562051	145563770	+	1633	LOC131145521	GO:0003674;GO:0005488;GO:0005506;GO:0005575;GO:0005622;GO:0005623;GO:0005737;GO:0005829;GO:0006725;GO:0006766;GO:0006767;GO:0006772;GO:0006790;GO:0006807;GO:0008150;GO:0008152;GO:0009058;GO:0009110;GO:0009228;GO:0009987;GO:0017144;GO:0018130;GO:0018131;GO:0019438;GO:0034641;GO:0042364;GO:0042723;GO:0042724;GO:0043167;GO:0043169;GO:0044237;GO:0044249;GO:0044271;GO:0044272;GO:0044281;GO:0044283;GO:…	K03146	3GDWZ	H	sp|F6H9A9|THI41_VITVI Thiamine thiazole synthase 1, chloroplastic OS=Vitis vinifera OX=29760 GN=THI1-1 PE=3 SV=1	KAF8410695.1 hypothetical protein HHK36_003229 [Tetracentron sinense]	GO:0006725//cellular aromatic compound metabolic process;GO:0006766//vitamin metabolic process;GO:0006767//water-soluble vitamin metabolic process;GO:0006772//thiamine metabolic process;GO:0006790//sulfur compound metabolic process;GO:0006807//nitrogen compound metabolic process;GO:0008150//biological_process;GO:0008152//metabolic process;GO:0009058//biosynthetic process;GO:0009110//vitamin biosy…	GO:0005575//cellular_component;GO:0005622//intracellular anatomical structure;GO:0005623//obsolete cell;GO:0005737//cytoplasm;GO:0005829//cytosol;GO:0044424//obsolete intracellular part;GO:0044444//obsolete cytoplasmic part;GO:0044464//obsolete cell part;	GO:0003674//molecular_function;GO:0005488//binding;GO:0005506//iron ion binding;GO:0043167//ion binding;GO:0043169//cation binding;GO:0046872//metal ion binding;GO:0046914//transition metal ion binding;	ko00730(Thiamine metabolism)
LOC131153337	330.985	197.231	464.738	2.35631	1.23653	0.000221325	0.013095	NC_080420.1	116108214	116110804	-	2107	LOC131153337	-	-	3G9Y0	S	sp|Q8RWB7|PMT12_ARATH Probable methyltransferase At1g29790 OS=Arabidopsis thaliana OX=3702 GN=CLSC5 PE=2 SV=1	OVA04323.1 putative S-adenosyl-L-methionine-dependent methyltransferase [Macleaya cordata]	-	-	-	-
LOC131167272	2799.01	1467.6	4130.42	2.81439	1.49282	0.000221613	0.013095	NC_080427.1	13378650	13380236	+	1185	LOC131167272	GO:0001101;GO:0006950;GO:0006970;GO:0008150;GO:0009605;GO:0009607;GO:0009611;GO:0009617;GO:0009628;GO:0009651;GO:0009719;GO:0009725;GO:0009737;GO:0009751;GO:0009753;GO:0009961;GO:0010033;GO:0010243;GO:0014070;GO:0033993;GO:0042221;GO:0042493;GO:0043200;GO:0043207;GO:0046677;GO:0050896;GO:0051704;GO:0051707;GO:0097305;GO:1901698;GO:1901700	-	3I0BW	S	sp|O65416|SKI27_ARATH F-box protein SKIP27 OS=Arabidopsis thaliana OX=3702 GN=SKIP27 PE=1 SV=2	KAG2689772.1 hypothetical protein I3760_09G154900 [Carya illinoinensis] &gt;KAG6642693.1 hypothetical protein CIPAW_09G158000 [Carya illinoinensis]	GO:0001101//response to acid chemical;GO:0006950//response to stress;GO:0006970//response to osmotic stress;GO:0008150//biological_process;GO:0009605//response to external stimulus;GO:0009607//response to biotic stimulus;GO:0009611//response to wounding;GO:0009617//response to bacterium;GO:0009628//response to abiotic stimulus;GO:0009651//response to salt stress;GO:0009719//response to endogenous…	-	-	-
LOC131145035	193.238	102.132	284.344	2.78407	1.4772	0.00022184	0.013095	NC_080428.1	34745600	34746086	-	487	LOC131145035	-	-	3GMPJ	-	-	XP_035544743.1 uncharacterized protein LOC108990492 [Juglans regia]	-	-	-	-
LOC131148394	125.117	1.34959	248.885	184.415	7.52681	0.000223602	0.0131209	NC_080417.1	115852018	115866640	-	1371	LOC131148394	GO:0001101;GO:0003674;GO:0003824;GO:0004842;GO:0005575;GO:0005622;GO:0005623;GO:0005737;GO:0005829;GO:0006464;GO:0006807;GO:0006950;GO:0008150;GO:0008152;GO:0009414;GO:0009415;GO:0009628;GO:0009987;GO:0010033;GO:0010035;GO:0010200;GO:0010243;GO:0016567;GO:0016740;GO:0019538;GO:0019787;GO:0032446;GO:0036211;GO:0042221;GO:0042493;GO:0043170;GO:0043412;GO:0044237;GO:0044238;GO:0044260;GO:0044267;GO:…	-	4JIRI	O	sp|Q9SF15|PUB24_ARATH E3 ubiquitin-protein ligase PUB24 OS=Arabidopsis thaliana OX=3702 GN=PUB24 PE=1 SV=1	KAF8396369.1 hypothetical protein HHK36_017986 [Tetracentron sinense]	GO:0001101//response to acid chemical;GO:0006464//cellular protein modification process;GO:0006807//nitrogen compound metabolic process;GO:0006950//response to stress;GO:0008150//biological_process;GO:0008152//metabolic process;GO:0009414//response to water deprivation;GO:0009415//response to water;GO:0009628//response to abiotic stimulus;GO:0009987//cellular process;GO:0010033//response to organ…	GO:0005575//cellular_component;GO:0005622//intracellular anatomical structure;GO:0005623//obsolete cell;GO:0005737//cytoplasm;GO:0005829//cytosol;GO:0044424//obsolete intracellular part;GO:0044444//obsolete cytoplasmic part;GO:0044464//obsolete cell part;	GO:0003674//molecular_function;GO:0003824//catalytic activity;GO:0004842//ubiquitin-protein transferase activity;GO:0016740//transferase activity;GO:0019787//ubiquitin-like protein transferase activity;GO:0140096//catalytic activity, acting on a protein;	-
LOC131160316	299.647	176.516	422.778	2.39512	1.2601	0.000223709	0.0131209	NC_080423.1	25148468	25229605	+	2330	LOC131160316	GO:0000003;GO:0003006;GO:0005575;GO:0005622;GO:0005623;GO:0005737;GO:0006950;GO:0006979;GO:0007275;GO:0007568;GO:0008150;GO:0008152;GO:0009507;GO:0009536;GO:0009791;GO:0009987;GO:0010150;GO:0010228;GO:0022414;GO:0032501;GO:0032502;GO:0033554;GO:0034599;GO:0042221;GO:0043226;GO:0043227;GO:0043229;GO:0043231;GO:0044237;GO:0044424;GO:0044444;GO:0044464;GO:0048366;GO:0048367;GO:0048608;GO:0048731;GO:…	-	4JFWA	S	sp|Q9AXU3|SPA15_IPOBA Senescence-associated protein SPA15, chloroplastic OS=Ipomoea batatas OX=4120 GN=SPA15 PE=2 SV=1	KAF8398980.1 hypothetical protein HHK36_014845 [Tetracentron sinense]	GO:0000003//reproduction;GO:0003006//developmental process involved in reproduction;GO:0006950//response to stress;GO:0006979//response to oxidative stress;GO:0007275//multicellular organism development;GO:0007568//aging;GO:0008150//biological_process;GO:0008152//metabolic process;GO:0009791//post-embryonic development;GO:0009987//cellular process;GO:0010150//leaf senescence;GO:0010228//vegetativ…	GO:0005575//cellular_component;GO:0005622//intracellular anatomical structure;GO:0005623//obsolete cell;GO:0005737//cytoplasm;GO:0009507//chloroplast;GO:0009536//plastid;GO:0043226//organelle;GO:0043227//membrane-bounded organelle;GO:0043229//intracellular organelle;GO:0043231//intracellular membrane-bounded organelle;GO:0044424//obsolete intracellular part;GO:0044444//obsolete cytoplasmic part;G…	-	-
LOC131158310	793.055	527.492	1058.62	2.00689	1.00496	0.000224435	0.0131216	NC_080422.1	3463436	3465867	-	1878	LOC131158310	GO:0001067;GO:0003674;GO:0003676;GO:0003677;GO:0003700;GO:0005488;GO:0006355;GO:0008150;GO:0009889;GO:0010468;GO:0010556;GO:0019219;GO:0019222;GO:0031323;GO:0031326;GO:0043565;GO:0044212;GO:0050789;GO:0050794;GO:0051171;GO:0051252;GO:0060255;GO:0065007;GO:0080090;GO:0097159;GO:0140110;GO:1901363;GO:1903506;GO:2000112;GO:2001141	-	3GA35	K	sp|Q8LAP8|DOF46_ARATH Dof zinc finger protein DOF4.6 OS=Arabidopsis thaliana OX=3702 GN=DOF4.6 PE=2 SV=2	XP_030951775.1 dof zinc finger protein DOF4.6 [Quercus lobata]	GO:0006355//regulation of transcription, DNA-templated;GO:0008150//biological_process;GO:0009889//regulation of biosynthetic process;GO:0010468//regulation of gene expression;GO:0010556//regulation of macromolecule biosynthetic process;GO:0019219//regulation of nucleobase-containing compound metabolic process;GO:0019222//regulation of metabolic process;GO:0031323//regulation of cellular metabolic…	-	GO:0001067//transcription regulatory region nucleic acid binding;GO:0003674//molecular_function;GO:0003676//nucleic acid binding;GO:0003677//DNA binding;GO:0003700//DNA-binding transcription factor activity;GO:0005488//binding;GO:0043565//sequence-specific DNA binding;GO:0044212//transcription cis-regulatory region binding;GO:0097159//organic cyclic compound binding;GO:0140110//transcription regu…	-
LOC131165519	563.441	328.705	798.178	2.42825	1.27992	0.000228611	0.0132811	NC_080426.1	1103583	1104935	-	1353	LOC131165519	GO:0006355;GO:0008150;GO:0009889;GO:0009890;GO:0009892;GO:0010468;GO:0010556;GO:0010558;GO:0010605;GO:0010629;GO:0019219;GO:0019222;GO:0031323;GO:0031324;GO:0031326;GO:0031327;GO:0045892;GO:0045934;GO:0048519;GO:0048523;GO:0050789;GO:0050794;GO:0051171;GO:0051172;GO:0051252;GO:0051253;GO:0060255;GO:0065007;GO:0080090;GO:1902679;GO:1903506;GO:1903507;GO:2000112;GO:2000113;GO:2001141	-	3GF8C	S	sp|O04351|OFP2_ARATH Transcription repressor OFP2 OS=Arabidopsis thaliana OX=3702 GN=OFP2 PE=1 SV=1	KAE9460940.1 hypothetical protein C3L33_07166, partial [Rhododendron williamsianum]	GO:0006355//regulation of transcription, DNA-templated;GO:0008150//biological_process;GO:0009889//regulation of biosynthetic process;GO:0009890//negative regulation of biosynthetic process;GO:0009892//negative regulation of metabolic process;GO:0010468//regulation of gene expression;GO:0010556//regulation of macromolecule biosynthetic process;GO:0010558//negative regulation of macromolecule biosy…	-	-	-
LOC131150285	8033.35	3809.9	12256.8	3.21709	1.68576	0.000235634	0.013646	NC_080417.1	135183995	135185108	-	601	LOC131150285	GO:0003674;GO:0005488;GO:0005507;GO:0006873;GO:0006875;GO:0006878;GO:0008150;GO:0008270;GO:0009987;GO:0019725;GO:0030003;GO:0042592;GO:0043167;GO:0043169;GO:0046872;GO:0046914;GO:0046916;GO:0048878;GO:0050801;GO:0055065;GO:0055070;GO:0055076;GO:0055080;GO:0055082;GO:0065007;GO:0065008;GO:0098771	-	4JQWU	S	sp|Q96386|MT3_CARPA Metallothionein-like protein type 3 OS=Carica papaya OX=3649 PE=3 SV=1	XP_002531714.1 metallothionein-like protein type 3 [Ricinus communis] &gt;EEF30673.1 conserved hypothetical protein [Ricinus communis]	GO:0006873//cellular ion homeostasis;GO:0006875//cellular metal ion homeostasis;GO:0006878//cellular copper ion homeostasis;GO:0008150//biological_process;GO:0009987//cellular process;GO:0019725//cellular homeostasis;GO:0030003//cellular cation homeostasis;GO:0042592//homeostatic process;GO:0046916//cellular transition metal ion homeostasis;GO:0048878//chemical homeostasis;GO:0050801//ion homeost…	-	GO:0003674//molecular_function;GO:0005488//binding;GO:0005507//copper ion binding;GO:0008270//zinc ion binding;GO:0043167//ion binding;GO:0043169//cation binding;GO:0046872//metal ion binding;GO:0046914//transition metal ion binding;	-
LOC131152429	1496.71	585.161	2408.27	4.11556	2.04109	0.000237483	0.0136496	NC_080419.1	12364471	12367969	+	1366	LOC131152429	-	K07025	4JS16	S	sp|P40025|PHM8_YEAST Phosphate metabolism protein 8 OS=Saccharomyces cerevisiae (strain ATCC 204508 / S288c) OX=559292 GN=PHM8 PE=1 SV=1	XP_011021545.1 PREDICTED: uncharacterized protein C24B11.05-like [Populus euphratica] &gt;XP_011021546.1 PREDICTED: uncharacterized protein C24B11.05-like [Populus euphratica]	-	-	-	-
LOC131154285	635.884	849.708	422.06	0.496712	-1.00952	0.000237928	0.0136496	NC_080420.1	1955614	1956917	-	1018	LOC131154285	-	-	3GIM1	O	-	XP_017978196.1 PREDICTED: uncharacterized protein LOC18597238 isoform X1 [Theobroma cacao]	-	-	-	-
LOC131164124	609.249	154.757	1063.74	6.87362	2.78107	0.0002401	0.0137313	NC_080425.1	63158463	63159633	+	1171	LOC131164124	-	K14488	3GIE4	S	sp|O22150|SAU36_ARATH Auxin-responsive protein SAUR36 OS=Arabidopsis thaliana OX=3702 GN=SAUR36 PE=2 SV=1	KAA8522268.1 hypothetical protein F0562_012941 [Nyssa sinensis]	-	-	-	ko04075(Plant hormone signal transduction)
LOC131155427	149.358	221.454	77.262	0.348884	-1.51918	0.000242593	0.0138308	NC_080421.1	59309173	59311541	-	1362	LOC131155427	GO:0005575;GO:0005622;GO:0005623;GO:0005634;GO:0005654;GO:0006109;GO:0006792;GO:0006950;GO:0007154;GO:0008150;GO:0009267;GO:0009605;GO:0009889;GO:0009987;GO:0009991;GO:0010438;GO:0010439;GO:0010675;GO:0017053;GO:0019222;GO:0031323;GO:0031326;GO:0031667;GO:0031668;GO:0031669;GO:0031974;GO:0031981;GO:0032991;GO:0033554;GO:0042594;GO:0042762;GO:0043226;GO:0043227;GO:0043229;GO:0043231;GO:0043233;GO:…	-	3G8K0	S	sp|Q8GXU5|SDI1_ARATH Protein SULFUR DEFICIENCY-INDUCED 1 OS=Arabidopsis thaliana OX=3702 GN=SDI1 PE=2 SV=1	KAA8550645.1 hypothetical protein F0562_002329 [Nyssa sinensis]	GO:0006109//regulation of carbohydrate metabolic process;GO:0006792//regulation of sulfur utilization;GO:0006950//response to stress;GO:0007154//cell communication;GO:0008150//biological_process;GO:0009267//cellular response to starvation;GO:0009605//response to external stimulus;GO:0009889//regulation of biosynthetic process;GO:0009987//cellular process;GO:0009991//response to extracellular stim…	GO:0005575//cellular_component;GO:0005622//intracellular anatomical structure;GO:0005623//obsolete cell;GO:0005634//nucleus;GO:0005654//nucleoplasm;GO:0017053//transcription repressor complex;GO:0031974//membrane-enclosed lumen;GO:0031981//nuclear lumen;GO:0032991//protein-containing complex;GO:0043226//organelle;GO:0043227//membrane-bounded organelle;GO:0043229//intracellular organelle;GO:004323…	-	-
LOC131147435	21.8911	43.3936	0.38861	0.00895546	-6.80302	0.000246517	0.014011	NC_080417.1	91042688	91044173	-	624	LOC131147435	GO:0000981;GO:0000988;GO:0000989;GO:0001067;GO:0001076;GO:0001101;GO:0001134;GO:0001135;GO:0003674;GO:0003676;GO:0003677;GO:0003700;GO:0005488;GO:0005575;GO:0005622;GO:0005623;GO:0005634;GO:0006355;GO:0006357;GO:0008150;GO:0009719;GO:0009725;GO:0009751;GO:0009889;GO:0009987;GO:0010033;GO:0010468;GO:0010556;GO:0014070;GO:0019219;GO:0019222;GO:0030154;GO:0031323;GO:0031326;GO:0032502;GO:0042221;GO:…	K09422	3GGY2	K	sp|L7R9Z0|EOBI_PETHY MYB-like transcription factor EOBI OS=Petunia hybrida OX=4102 GN=EOBI PE=2 SV=1	KAA3459142.1 transcription factor MYB59 [Gossypium australe]	GO:0001101//response to acid chemical;GO:0006355//regulation of transcription, DNA-templated;GO:0006357//regulation of transcription by RNA polymerase II;GO:0008150//biological_process;GO:0009719//response to endogenous stimulus;GO:0009725//response to hormone;GO:0009751//response to salicylic acid;GO:0009889//regulation of biosynthetic process;GO:0009987//cellular process;GO:0010033//response to…	GO:0005575//cellular_component;GO:0005622//intracellular anatomical structure;GO:0005623//obsolete cell;GO:0005634//nucleus;GO:0043226//organelle;GO:0043227//membrane-bounded organelle;GO:0043229//intracellular organelle;GO:0043231//intracellular membrane-bounded organelle;GO:0044424//obsolete intracellular part;GO:0044464//obsolete cell part;	GO:0000981//DNA-binding transcription factor activity, RNA polymerase II-specific;GO:0000988//obsolete transcription factor activity, protein binding;GO:0000989//obsolete transcription factor activity, transcription factor binding;GO:0001067//transcription regulatory region nucleic acid binding;GO:0001076//obsolete transcription factor activity, RNA polymerase II transcription factor binding;GO:0…	-
LOC131157373	725.252	171.673	1278.83	7.44925	2.89709	0.000250333	0.014184	NC_080422.1	74709998	74711370	+	1373	LOC131157373	GO:0002213;GO:0003674;GO:0003700;GO:0006355;GO:0006950;GO:0006952;GO:0008150;GO:0009611;GO:0009888;GO:0009889;GO:0009987;GO:0010087;GO:0010468;GO:0010556;GO:0019219;GO:0019222;GO:0031323;GO:0031326;GO:0032502;GO:0048856;GO:0050789;GO:0050794;GO:0050896;GO:0051171;GO:0051252;GO:0051301;GO:0060255;GO:0065007;GO:0080090;GO:0140110;GO:1903506;GO:2000112;GO:2001141	-	3GJ64	K	sp|Q84QC2|ERF17_ARATH Ethylene-responsive transcription factor ERF017 OS=Arabidopsis thaliana OX=3702 GN=ERF017 PE=2 SV=1	QEE59949.1 AP2 domain protein [Betula platyphylla]	GO:0002213//defense response to insect;GO:0006355//regulation of transcription, DNA-templated;GO:0006950//response to stress;GO:0006952//defense response;GO:0008150//biological_process;GO:0009611//response to wounding;GO:0009888//tissue development;GO:0009889//regulation of biosynthetic process;GO:0009987//cellular process;GO:0010087//phloem or xylem histogenesis;GO:0010468//regulation of gene ex…	-	GO:0003674//molecular_function;GO:0003700//DNA-binding transcription factor activity;GO:0140110//transcription regulator activity;	-
LOC131166456	1345.27	1844.48	846.054	0.458695	-1.12439	0.000255816	0.0144308	NC_080426.1	51073772	51077046	-	1646	LOC131166456	-	-	3G9DF	S	sp|Q9M153|GDL61_ARATH GDSL esterase/lipase At4g01130 OS=Arabidopsis thaliana OX=3702 GN=At4g01130 PE=2 SV=1	XP_018827866.2 GDSL esterase/lipase At4g01130 [Juglans regia]	-	-	-	-
LOC131162387	387.994	252.857	523.132	2.06888	1.04885	0.000256919	0.0144308	NC_080424.1	10176062	10193545	+	2499	LOC131162387	-	K03650	3GB6H	J	sp|Q8KPU2|MNME_SYNE7 tRNA modification GTPase MnmE OS=Synechococcus elongatus (strain PCC 7942 / FACHB-805) OX=1140 GN=mnmE PE=3 SV=3	KAA8538038.1 hypothetical protein F0562_027382 [Nyssa sinensis]	-	-	-	-
LOC131159534	127.315	189.539	65.0912	0.343419	-1.54196	0.000257048	0.0144308	NC_080423.1	16105179	16109031	-	809	LOC131159534	GO:0003674;GO:0005488;GO:0005575;GO:0005622;GO:0005623;GO:0005737;GO:0006091;GO:0006950;GO:0008150;GO:0008152;GO:0009314;GO:0009411;GO:0009416;GO:0009507;GO:0009534;GO:0009535;GO:0009536;GO:0009579;GO:0009611;GO:0009628;GO:0009642;GO:0009644;GO:0009765;GO:0009987;GO:0015979;GO:0016020;GO:0016168;GO:0019684;GO:0031976;GO:0031984;GO:0034357;GO:0034644;GO:0042651;GO:0043167;GO:0043168;GO:0043226;GO:…	-	3GI8T	S	sp|Q9SJ02|STEP2_ARATH Stress enhanced protein 2, chloroplastic OS=Arabidopsis thaliana OX=3702 GN=SEP2 PE=2 SV=1	XP_034689697.1 stress enhanced protein 2, chloroplastic [Vitis riparia]	GO:0006091//generation of precursor metabolites and energy;GO:0006950//response to stress;GO:0008150//biological_process;GO:0008152//metabolic process;GO:0009314//response to radiation;GO:0009411//response to UV;GO:0009416//response to light stimulus;GO:0009611//response to wounding;GO:0009628//response to abiotic stimulus;GO:0009642//response to light intensity;GO:0009644//response to high light…	GO:0005575//cellular_component;GO:0005622//intracellular anatomical structure;GO:0005623//obsolete cell;GO:0005737//cytoplasm;GO:0009507//chloroplast;GO:0009534//chloroplast thylakoid;GO:0009535//chloroplast thylakoid membrane;GO:0009536//plastid;GO:0009579//thylakoid;GO:0016020//membrane;GO:0031976//plastid thylakoid;GO:0031984//organelle subcompartment;GO:0034357//photosynthetic membrane;GO:004…	GO:0003674//molecular_function;GO:0005488//binding;GO:0016168//chlorophyll binding;GO:0043167//ion binding;GO:0043168//anion binding;GO:0046906//tetrapyrrole binding;GO:0048037//obsolete cofactor binding;GO:0097159//organic cyclic compound binding;GO:1901363//heterocyclic compound binding;	-
LOC131160364	745.907	1108.92	382.894	0.345285	-1.53414	0.000260984	0.0144783	NC_080423.1	71956388	71967202	-	1446	LOC131160364	-	K02069	3GFQ0	S	sp|Q9ZUT3|ALS3_ARATH Protein ALUMINUM SENSITIVE 3 OS=Arabidopsis thaliana OX=3702 GN=ALS3 PE=1 SV=1	XP_021666841.1 protein ALUMINUM SENSITIVE 3 [Hevea brasiliensis] &gt;KAF2311967.1 hypothetical protein GH714_027632 [Hevea brasiliensis]	-	-	-	-
LOC131153005	113.342	58.366	168.318	2.88384	1.52799	0.000260993	0.0144783	NC_080420.1	4317018	4318488	+	1471	LOC131153005	GO:0000096;GO:0000097;GO:0003674;GO:0003824;GO:0005575;GO:0005622;GO:0005623;GO:0005737;GO:0005829;GO:0006082;GO:0006520;GO:0006534;GO:0006790;GO:0006807;GO:0008150;GO:0008152;GO:0008374;GO:0008652;GO:0009001;GO:0009058;GO:0009069;GO:0009070;GO:0009987;GO:0016053;GO:0016407;GO:0016412;GO:0016413;GO:0016740;GO:0016746;GO:0016747;GO:0019344;GO:0019752;GO:0043436;GO:0044237;GO:0044238;GO:0044249;GO:…	K00640	44N91	E	sp|Q42588|SAT1_ARATH Serine acetyltransferase 1, chloroplastic OS=Arabidopsis thaliana OX=3702 GN=SAT1 PE=1 SV=2	PSS10431.1 Serine acetyltransferase [Actinidia chinensis var. chinensis]	GO:0000096//sulfur amino acid metabolic process;GO:0000097//sulfur amino acid biosynthetic process;GO:0006082//organic acid metabolic process;GO:0006520//cellular amino acid metabolic process;GO:0006534//cysteine metabolic process;GO:0006790//sulfur compound metabolic process;GO:0006807//nitrogen compound metabolic process;GO:0008150//biological_process;GO:0008152//metabolic process;GO:0008652//c…	GO:0005575//cellular_component;GO:0005622//intracellular anatomical structure;GO:0005623//obsolete cell;GO:0005737//cytoplasm;GO:0005829//cytosol;GO:0044424//obsolete intracellular part;GO:0044444//obsolete cytoplasmic part;GO:0044464//obsolete cell part;	GO:0003674//molecular_function;GO:0003824//catalytic activity;GO:0008374//O-acyltransferase activity;GO:0009001//serine O-acetyltransferase activity;GO:0016407//acetyltransferase activity;GO:0016412//serine O-acyltransferase activity;GO:0016413//O-acetyltransferase activity;GO:0016740//transferase activity;GO:0016746//acyltransferase activity;GO:0016747//acyltransferase activity, transferring gro…	ko00920(Sulfur metabolism);ko00270(Cysteine and methionine metabolism)
LOC131168489	756.297	267.791	1244.8	4.64842	2.21674	0.000261455	0.0144783	NC_080427.1	56134150	56135437	+	1288	LOC131168489	-	-	3GIKN	S	-	XP_010251254.1 PREDICTED: uncharacterized protein LOC104593196 [Nelumbo nucifera]	-	-	-	-
LOC131151857	458.769	617.309	300.228	0.48635	-1.03993	0.000261837	0.0144783	NC_080419.1	119147293	119148322	+	1030	LOC131151857	-	-	3GF7K	S	sp|F4K956|A70_ARATH Pathogen-associated molecular patterns-induced protein A70 OS=Arabidopsis thaliana OX=3702 GN=A70 PE=1 SV=1	RVW52363.1 hypothetical protein CK203_072100 [Vitis vinifera]	-	-	-	-
LOC131166841	558.511	289.873	827.149	2.85349	1.51273	0.000265808	0.0146537	NC_080426.1	55117475	55120459	-	1298	LOC131166841	GO:0001101;GO:0003674;GO:0004857;GO:0004864;GO:0005488;GO:0005515;GO:0005575;GO:0005622;GO:0005623;GO:0005634;GO:0005737;GO:0005829;GO:0006950;GO:0006970;GO:0007154;GO:0007165;GO:0007275;GO:0008150;GO:0008289;GO:0009266;GO:0009409;GO:0009414;GO:0009415;GO:0009628;GO:0009651;GO:0009719;GO:0009725;GO:0009737;GO:0009738;GO:0009755;GO:0009791;GO:0009845;GO:0009892;GO:0009987;GO:0010033;GO:0010035;GO:…	K14496	3GD9N	S	sp|Q84MC7|PYL9_ARATH Abscisic acid receptor PYL9 OS=Arabidopsis thaliana OX=3702 GN=PYL9 PE=1 SV=1	XP_030488746.1 abscisic acid receptor PYL9 [Cannabis sativa] &gt;XP_030488857.1 abscisic acid receptor PYL9-like [Cannabis sativa] &gt;KAF4384588.1 hypothetical protein F8388_003895 [Cannabis sativa] &gt;KAF4401029.1 hypothetical protein G4B88_013870 [Cannabis sativa]	GO:0001101//response to acid chemical;GO:0006950//response to stress;GO:0006970//response to osmotic stress;GO:0007154//cell communication;GO:0007165//signal transduction;GO:0007275//multicellular organism development;GO:0008150//biological_process;GO:0009266//response to temperature stimulus;GO:0009409//response to cold;GO:0009414//response to water deprivation;GO:0009415//response to water;GO:0…	GO:0005575//cellular_component;GO:0005622//intracellular anatomical structure;GO:0005623//obsolete cell;GO:0005634//nucleus;GO:0005737//cytoplasm;GO:0005829//cytosol;GO:0043226//organelle;GO:0043227//membrane-bounded organelle;GO:0043229//intracellular organelle;GO:0043231//intracellular membrane-bounded organelle;GO:0044424//obsolete intracellular part;GO:0044444//obsolete cytoplasmic part;GO:00…	GO:0003674//molecular_function;GO:0004857//enzyme inhibitor activity;GO:0004864//protein phosphatase inhibitor activity;GO:0005488//binding;GO:0005515//protein binding;GO:0008289//lipid binding;GO:0010427//abscisic acid binding;GO:0019208//phosphatase regulator activity;GO:0019212//phosphatase inhibitor activity;GO:0019840//isoprenoid binding;GO:0019888//protein phosphatase regulator activity;GO:…	ko04075(Plant hormone signal transduction);ko04016(MAPK signaling pathway - plant)
LOC131159402	153.631	78.76	228.502	2.90124	1.53667	0.000272253	0.0149074	NC_080423.1	27235602	27237638	+	1419	LOC131159402	GO:0003674;GO:0003824;GO:0005575;GO:0005622;GO:0005623;GO:0005634;GO:0005737;GO:0016787;GO:0016817;GO:0016818;GO:0043226;GO:0043227;GO:0043229;GO:0043231;GO:0044424;GO:0044464	K07766	4JNFG	T	sp|Q9LQU5|NUD18_ARATH Nudix hydrolase 18, mitochondrial OS=Arabidopsis thaliana OX=3702 GN=NUDT18 PE=2 SV=1	BBG98640.1 nudix hydrolase homolog 17 [Prunus dulcis]	-	GO:0005575//cellular_component;GO:0005622//intracellular anatomical structure;GO:0005623//obsolete cell;GO:0005634//nucleus;GO:0005737//cytoplasm;GO:0043226//organelle;GO:0043227//membrane-bounded organelle;GO:0043229//intracellular organelle;GO:0043231//intracellular membrane-bounded organelle;GO:0044424//obsolete intracellular part;GO:0044464//obsolete cell part;	GO:0003674//molecular_function;GO:0003824//catalytic activity;GO:0016787//hydrolase activity;GO:0016817//hydrolase activity, acting on acid anhydrides;GO:0016818//hydrolase activity, acting on acid anhydrides, in phosphorus-containing anhydrides;	-
LOC131143929	669.741	4.75442	1334.73	280.734	8.13306	0.000273176	0.0149074	NC_080428.1	53585578	53592709	+	1278	LOC131143929	GO:0000003;GO:0000323;GO:0000325;GO:0002376;GO:0003006;GO:0003674;GO:0003824;GO:0004175;GO:0004197;GO:0005575;GO:0005576;GO:0005615;GO:0005618;GO:0005622;GO:0005623;GO:0005737;GO:0005764;GO:0005773;GO:0005783;GO:0006508;GO:0006807;GO:0006950;GO:0006952;GO:0006955;GO:0007275;GO:0008150;GO:0008152;GO:0008219;GO:0008233;GO:0008234;GO:0009056;GO:0009057;GO:0009505;GO:0009555;GO:0009605;GO:0009607;GO:…	-	3GCD2	O	sp|Q9STL4|CEP2_ARATH KDEL-tailed cysteine endopeptidase CEP2 OS=Arabidopsis thaliana OX=3702 GN=CEP2 PE=1 SV=1	KAA8524261.1 hypothetical protein F0562_010684 [Nyssa sinensis]	GO:0000003//reproduction;GO:0002376//immune system process;GO:0003006//developmental process involved in reproduction;GO:0006508//proteolysis;GO:0006807//nitrogen compound metabolic process;GO:0006950//response to stress;GO:0006952//defense response;GO:0006955//immune response;GO:0007275//multicellular organism development;GO:0008150//biological_process;GO:0008152//metabolic process;GO:0008219//c…	GO:0000323//lytic vacuole;GO:0000325//plant-type vacuole;GO:0005575//cellular_component;GO:0005576//extracellular region;GO:0005615//extracellular space;GO:0005618//cell wall;GO:0005622//intracellular anatomical structure;GO:0005623//obsolete cell;GO:0005737//cytoplasm;GO:0005764//lysosome;GO:0005773//vacuole;GO:0005783//endoplasmic reticulum;GO:0009505//plant-type cell wall;GO:0012505//endomembr…	GO:0003674//molecular_function;GO:0003824//catalytic activity;GO:0004175//endopeptidase activity;GO:0004197//cysteine-type endopeptidase activity;GO:0008233//peptidase activity;GO:0008234//cysteine-type peptidase activity;GO:0016787//hydrolase activity;GO:0070011//peptidase activity;GO:0140096//catalytic activity, acting on a protein;	-
LOC131146628	405.319	554.329	256.31	0.462379	-1.11285	0.000292963	0.0158382	NC_080429.1	28441653	28445981	+	1515	LOC131146628	GO:0003674;GO:0003824;GO:0005575;GO:0005622;GO:0005623;GO:0005737;GO:0005886;GO:0008150;GO:0008152;GO:0009507;GO:0009526;GO:0009528;GO:0009536;GO:0009706;GO:0009941;GO:0016020;GO:0016491;GO:0019866;GO:0031090;GO:0031967;GO:0031969;GO:0031975;GO:0042170;GO:0043226;GO:0043227;GO:0043229;GO:0043231;GO:0044422;GO:0044424;GO:0044434;GO:0044435;GO:0044444;GO:0044446;GO:0044464;GO:0055114;GO:0071944	-	3GAAK	Q	sp|A0A078ISJ6|TC32B_BRANA Short-chain dehydrogenase TIC 32 B, chloroplastic OS=Brassica napus OX=3708 GN=TIC32B PE=3 SV=1	XP_002281557.1 PREDICTED: short-chain dehydrogenase TIC 32, chloroplastic isoform X2 [Vitis vinifera] &gt;CBI14982.3 unnamed protein product, partial [Vitis vinifera]	GO:0008150//biological_process;GO:0008152//metabolic process;GO:0055114//obsolete oxidation-reduction process;	GO:0005575//cellular_component;GO:0005622//intracellular anatomical structure;GO:0005623//obsolete cell;GO:0005737//cytoplasm;GO:0005886//plasma membrane;GO:0009507//chloroplast;GO:0009526//plastid envelope;GO:0009528//plastid inner membrane;GO:0009536//plastid;GO:0009706//chloroplast inner membrane;GO:0009941//chloroplast envelope;GO:0016020//membrane;GO:0019866//organelle inner membrane;GO:0031…	GO:0003674//molecular_function;GO:0003824//catalytic activity;GO:0016491//oxidoreductase activity;	-
LOC131155599	241.139	333.851	148.426	0.444588	-1.16946	0.000293331	0.0158382	NC_080421.1	99436173	99436797	+	625	LOC131155599	-	-	3GK5X	S	sp|Q945T0|RALF_TOBAC Rapid alkalinization factor OS=Nicotiana tabacum OX=4097 GN=RALF PE=1 SV=1	KAF3436424.1 hypothetical protein FNV43_RR23516 [Rhamnella rubrinervis]	-	-	-	-
LOC131146028	81.4974	31.8512	131.144	4.11737	2.04172	0.000305123	0.0164265	NC_080429.1	731294	732206	+	766	LOC131146028	-	-	44KUU	P	sp|Q8LDS4|NAKR1_ARATH Protein SODIUM POTASSIUM ROOT DEFECTIVE 1 OS=Arabidopsis thaliana OX=3702 GN=NAKR1 PE=1 SV=1	PON71943.1 Heavy metal-associated domain containing protein [Parasponia andersonii]	-	-	-	-
LOC131157453	72.3817	29.509	115.254	3.90573	1.96559	0.000307937	0.0165295	NC_080422.1	76244518	76246220	+	1703	LOC131157453	-	-	3GJ6T	S	-	KAF3439700.1 hypothetical protein FNV43_RR17978 [Rhamnella rubrinervis]	-	-	-	-
LOC131152967	186.613	101.714	271.511	2.66935	1.41649	0.000312165	0.0167077	NC_080417.1	123925559	123926319	+	761	LOC131152967	-	-	3GJRU	-	-	XP_034694430.1 uncharacterized protein LOC117920870 [Vitis riparia]	-	-	-	-
LOC131155516	558.577	361.836	755.318	2.08746	1.06175	0.000322219	0.0171956	NC_080421.1	17158734	17160341	+	1608	LOC131155516	GO:0002376;GO:0003674;GO:0003824;GO:0004842;GO:0006464;GO:0006807;GO:0006950;GO:0006952;GO:0006955;GO:0008150;GO:0008152;GO:0009605;GO:0009607;GO:0009814;GO:0009987;GO:0010033;GO:0010200;GO:0010243;GO:0016567;GO:0016740;GO:0019538;GO:0019787;GO:0032446;GO:0036211;GO:0042221;GO:0042493;GO:0043170;GO:0043207;GO:0043412;GO:0044237;GO:0044238;GO:0044260;GO:0044267;GO:0045087;GO:0050896;GO:0051704;GO:…	-	4JJ6R	H	sp|Q9FXA4|PUB26_ARATH U-box domain-containing protein 26 OS=Arabidopsis thaliana OX=3702 GN=PUB26 PE=2 SV=1	XP_028063055.1 U-box domain-containing protein 26 [Camellia sinensis]	GO:0002376//immune system process;GO:0006464//cellular protein modification process;GO:0006807//nitrogen compound metabolic process;GO:0006950//response to stress;GO:0006952//defense response;GO:0006955//immune response;GO:0008150//biological_process;GO:0008152//metabolic process;GO:0009605//response to external stimulus;GO:0009607//response to biotic stimulus;GO:0009814//defense response to othe…	-	GO:0003674//molecular_function;GO:0003824//catalytic activity;GO:0004842//ubiquitin-protein transferase activity;GO:0016740//transferase activity;GO:0019787//ubiquitin-like protein transferase activity;GO:0061630//ubiquitin protein ligase activity;GO:0061659//ubiquitin-like protein ligase activity;GO:0140096//catalytic activity, acting on a protein;	-
LOC131153794	563.977	779.582	348.371	0.446869	-1.16208	0.000327394	0.0174212	NC_080417.1	2958392	2960819	+	1406	LOC131153794	-	K00083	4JT33	Q	sp|Q9ZRF1|MTDH_FRAAN Probable mannitol dehydrogenase OS=Fragaria ananassa OX=3747 GN=CAD PE=2 SV=1	XP_030975884.1 probable mannitol dehydrogenase isoform X2 [Quercus lobata]	-	-	-	ko00940(Phenylpropanoid biosynthesis)
LOC131158110	101.761	24.9157	178.607	7.16848	2.84167	0.000329782	0.0174975	NC_080417.1	134399533	134400355	+	823	LOC131158110	GO:0000003;GO:0000302;GO:0001101;GO:0003006;GO:0005575;GO:0005576;GO:0005615;GO:0006950;GO:0006952;GO:0006979;GO:0007154;GO:0007165;GO:0007275;GO:0008150;GO:0009605;GO:0009607;GO:0009617;GO:0009719;GO:0009725;GO:0009751;GO:0009753;GO:0009755;GO:0009791;GO:0009863;GO:0009867;GO:0009889;GO:0009987;GO:0010033;GO:0010035;GO:0010154;GO:0010193;GO:0010337;GO:0010565;GO:0010817;GO:0010941;GO:0010942;GO:…	-	4JU3V	S	sp|Q9LNN7|GRI_ARATH Protein GRIM REAPER OS=Arabidopsis thaliana OX=3702 GN=GRI PE=1 SV=1	KAF8024070.1 hypothetical protein BT93_F1318 [Corymbia citriodora subsp. variegata]	GO:0000003//reproduction;GO:0000302//response to reactive oxygen species;GO:0001101//response to acid chemical;GO:0003006//developmental process involved in reproduction;GO:0006950//response to stress;GO:0006952//defense response;GO:0006979//response to oxidative stress;GO:0007154//cell communication;GO:0007165//signal transduction;GO:0007275//multicellular organism development;GO:0008150//biolog…	GO:0005575//cellular_component;GO:0005576//extracellular region;GO:0005615//extracellular space;GO:0044421//obsolete extracellular region part;	-	-
LOC131145705	58.3296	105.249	11.4104	0.108413	-3.20538	0.000333756	0.0176573	NC_080429.1	16402388	16404480	-	972	LOC131145705	GO:0003674;GO:0003824;GO:0004672;GO:0004674;GO:0004675;GO:0004888;GO:0005575;GO:0005623;GO:0005886;GO:0006464;GO:0006468;GO:0006793;GO:0006796;GO:0006807;GO:0007154;GO:0007165;GO:0007166;GO:0007167;GO:0007178;GO:0008150;GO:0008152;GO:0009987;GO:0016020;GO:0016301;GO:0016310;GO:0016740;GO:0016772;GO:0016773;GO:0019199;GO:0019538;GO:0023052;GO:0036211;GO:0038023;GO:0043170;GO:0043412;GO:0044237;GO:…	-	44GC2	T	sp|Q9LSC2|Y3589_ARATH PTI1-like tyrosine-protein kinase At3g15890 OS=Arabidopsis thaliana OX=3702 GN=At3g15890 PE=2 SV=1	XP_017258008.1 PREDICTED: PTI1-like tyrosine-protein kinase At3g15890 [Daucus carota subsp. sativus]	GO:0006464//cellular protein modification process;GO:0006468//protein phosphorylation;GO:0006793//phosphorus metabolic process;GO:0006796//phosphate-containing compound metabolic process;GO:0006807//nitrogen compound metabolic process;GO:0007154//cell communication;GO:0007165//signal transduction;GO:0007166//cell surface receptor signaling pathway;GO:0007167//enzyme linked receptor protein signal…	GO:0005575//cellular_component;GO:0005623//obsolete cell;GO:0005886//plasma membrane;GO:0016020//membrane;GO:0044464//obsolete cell part;GO:0071944//cell periphery;	GO:0003674//molecular_function;GO:0003824//catalytic activity;GO:0004672//protein kinase activity;GO:0004674//protein serine/threonine kinase activity;GO:0004675//transmembrane receptor protein serine/threonine kinase activity;GO:0004888//transmembrane signaling receptor activity;GO:0016301//kinase activity;GO:0016740//transferase activity;GO:0016772//transferase activity, transferring phosphorus…	-
LOC131144828	358.397	2.35295	714.441	303.636	8.2462	0.000358173	0.0188819	NC_080428.1	85519492	85520209	+	718	LOC131144828	GO:0001101;GO:0003674;GO:0005215;GO:0005319;GO:0005488;GO:0005515;GO:0005516;GO:0005575;GO:0005576;GO:0005618;GO:0005622;GO:0005623;GO:0005737;GO:0005768;GO:0005794;GO:0005802;GO:0005886;GO:0005911;GO:0006649;GO:0006810;GO:0006811;GO:0006820;GO:0006869;GO:0006950;GO:0007275;GO:0008150;GO:0009414;GO:0009415;GO:0009505;GO:0009506;GO:0009507;GO:0009534;GO:0009536;GO:0009579;GO:0009628;GO:0009889;GO:…	-	4JUHG	T	sp|Q9ZPW9|NLTP8_ARATH Non-specific lipid-transfer protein 8 OS=Arabidopsis thaliana OX=3702 GN=LTP8 PE=3 SV=1	KAB2067448.1 hypothetical protein ES319_A09G227000v1 [Gossypium barbadense] &gt;TYH03848.1 hypothetical protein ES288_A09G251300v1 [Gossypium darwinii] &gt;TYI12022.1 hypothetical protein ES332_A09G247400v1 [Gossypium tomentosum]	GO:0001101//response to acid chemical;GO:0006649//phospholipid transfer to membrane;GO:0006810//transport;GO:0006811//ion transport;GO:0006820//anion transport;GO:0006869//lipid transport;GO:0006950//response to stress;GO:0007275//multicellular organism development;GO:0008150//biological_process;GO:0009414//response to water deprivation;GO:0009415//response to water;GO:0009628//response to abioti…	GO:0005575//cellular_component;GO:0005576//extracellular region;GO:0005618//cell wall;GO:0005622//intracellular anatomical structure;GO:0005623//obsolete cell;GO:0005737//cytoplasm;GO:0005768//endosome;GO:0005794//Golgi apparatus;GO:0005802//trans-Golgi network;GO:0005886//plasma membrane;GO:0005911//cell-cell junction;GO:0009505//plant-type cell wall;GO:0009506//plasmodesma;GO:0009507//chloropla…	GO:0003674//molecular_function;GO:0005215//transporter activity;GO:0005319//lipid transporter activity;GO:0005488//binding;GO:0005515//protein binding;GO:0005516//calmodulin binding;	-
LOC131164180	126.672	223.49	29.855	0.133585	-2.90417	0.000374131	0.0195609	NC_080425.1	58994198	58995093	-	896	LOC131164180	-	-	3M7E6	S	sp|P14009|14KD_DAUCA 14 kDa proline-rich protein DC2.15 OS=Daucus carota OX=4039 PE=2 SV=1	RYR29381.1 hypothetical protein Ahy_B01g053765 isoform F [Arachis hypogaea]	-	-	-	-
LOC131155679	30.2984	2.79016	57.8067	20.7181	4.37282	0.000375065	0.0195609	NC_080421.1	16040056	16041193	-	1138	LOC131155679	GO:0003674;GO:0003700;GO:0006355;GO:0006950;GO:0006952;GO:0008150;GO:0009605;GO:0009607;GO:0009620;GO:0009888;GO:0009889;GO:0009987;GO:0010033;GO:0010087;GO:0010200;GO:0010243;GO:0010468;GO:0010556;GO:0019219;GO:0019222;GO:0031323;GO:0031326;GO:0032502;GO:0042221;GO:0042493;GO:0043207;GO:0048856;GO:0050789;GO:0050794;GO:0050832;GO:0050896;GO:0051171;GO:0051252;GO:0051301;GO:0051704;GO:0051707;GO:…	-	4JVZ2	K	sp|Q9SZ06|EF109_ARATH Ethylene-responsive transcription factor ERF109 OS=Arabidopsis thaliana OX=3702 GN=ERF109 PE=1 SV=1	KAA8545877.1 hypothetical protein F0562_020672 [Nyssa sinensis]	GO:0006355//regulation of transcription, DNA-templated;GO:0006950//response to stress;GO:0006952//defense response;GO:0008150//biological_process;GO:0009605//response to external stimulus;GO:0009607//response to biotic stimulus;GO:0009620//response to fungus;GO:0009888//tissue development;GO:0009889//regulation of biosynthetic process;GO:0009987//cellular process;GO:0010033//response to organic s…	-	GO:0003674//molecular_function;GO:0003700//DNA-binding transcription factor activity;GO:0140110//transcription regulator activity;	-
LOC131162283	1363.79	547.961	2179.62	3.97769	1.99193	0.000377027	0.0196075	NC_080417.1	141118731	141119455	+	725	LOC131162283	-	-	3GJAT	DZ	sp|O81831|CARP1_ARATH Calcium-binding protein KRP1 OS=Arabidopsis thaliana OX=3702 GN=KRP1 PE=2 SV=1	DAD20697.1 TPA_asm: hypothetical protein HUJ06_022160 [Nelumbo nucifera]	-	-	-	-
LOC131157702	34.5746	59.5708	9.57846	0.160791	-2.63674	0.000378375	0.0196221	NC_080422.1	103593879	103598103	+	2443	LOC131157702	GO:0001101;GO:0003674;GO:0003824;GO:0004620;GO:0004630;GO:0005096;GO:0005488;GO:0005543;GO:0005546;GO:0005575;GO:0005622;GO:0005623;GO:0005634;GO:0005737;GO:0005739;GO:0005773;GO:0005783;GO:0005829;GO:0005886;GO:0005911;GO:0006082;GO:0006629;GO:0006631;GO:0007154;GO:0007165;GO:0007275;GO:0008047;GO:0008081;GO:0008150;GO:0008152;GO:0008289;GO:0009506;GO:0009507;GO:0009526;GO:0009536;GO:0009653;GO:…	K01115	3GGBM	I	sp|Q41142|PLDA1_RICCO Phospholipase D alpha 1 OS=Ricinus communis OX=3988 GN=PLD1 PE=1 SV=1	PSR84509.1 Phospholipase D alpha 1 like [Actinidia chinensis var. chinensis]	GO:0001101//response to acid chemical;GO:0006082//organic acid metabolic process;GO:0006629//lipid metabolic process;GO:0006631//fatty acid metabolic process;GO:0007154//cell communication;GO:0007165//signal transduction;GO:0007275//multicellular organism development;GO:0008150//biological_process;GO:0008152//metabolic process;GO:0009653//anatomical structure morphogenesis;GO:0009719//response to…	GO:0005575//cellular_component;GO:0005622//intracellular anatomical structure;GO:0005623//obsolete cell;GO:0005634//nucleus;GO:0005737//cytoplasm;GO:0005739//mitochondrion;GO:0005773//vacuole;GO:0005783//endoplasmic reticulum;GO:0005829//cytosol;GO:0005886//plasma membrane;GO:0005911//cell-cell junction;GO:0009506//plasmodesma;GO:0009507//chloroplast;GO:0009526//plastid envelope;GO:0009536//plast…	GO:0003674//molecular_function;GO:0003824//catalytic activity;GO:0004620//phospholipase activity;GO:0004630//phospholipase D activity;GO:0005096//GTPase activator activity;GO:0005488//binding;GO:0005543//phospholipid binding;GO:0005546//phosphatidylinositol-4,5-bisphosphate binding;GO:0008047//enzyme activator activity;GO:0008081//phosphoric diester hydrolase activity;GO:0008289//lipid binding;GO…	ko04144(Endocytosis);ko00565(Ether lipid metabolism);ko00564(Glycerophospholipid metabolism)
LOC131155212	322.699	202.482	442.916	2.18743	1.12924	0.000380936	0.0196992	NC_080421.1	19134155	19135490	+	1336	LOC131155212	GO:0000981;GO:0000988;GO:0000989;GO:0001067;GO:0001076;GO:0001101;GO:0001134;GO:0001135;GO:0003674;GO:0003676;GO:0003677;GO:0003700;GO:0005488;GO:0005575;GO:0005622;GO:0005623;GO:0005634;GO:0006082;GO:0006355;GO:0006357;GO:0006790;GO:0006807;GO:0006950;GO:0006952;GO:0006970;GO:0007275;GO:0008150;GO:0008152;GO:0009414;GO:0009415;GO:0009605;GO:0009607;GO:0009617;GO:0009620;GO:0009628;GO:0009651;GO:…	K09422	3G8PE	K	sp|Q9FDW1|MYB44_ARATH Transcription factor MYB44 OS=Arabidopsis thaliana OX=3702 GN=MYB44 PE=1 SV=1	XP_010271172.1 PREDICTED: transcription factor MYB44-like [Nelumbo nucifera]	GO:0001101//response to acid chemical;GO:0006082//organic acid metabolic process;GO:0006355//regulation of transcription, DNA-templated;GO:0006357//regulation of transcription by RNA polymerase II;GO:0006790//sulfur compound metabolic process;GO:0006807//nitrogen compound metabolic process;GO:0006950//response to stress;GO:0006952//defense response;GO:0006970//response to osmotic stress;GO:000727…	GO:0005575//cellular_component;GO:0005622//intracellular anatomical structure;GO:0005623//obsolete cell;GO:0005634//nucleus;GO:0043226//organelle;GO:0043227//membrane-bounded organelle;GO:0043229//intracellular organelle;GO:0043231//intracellular membrane-bounded organelle;GO:0044424//obsolete intracellular part;GO:0044464//obsolete cell part;	GO:0000981//DNA-binding transcription factor activity, RNA polymerase II-specific;GO:0000988//obsolete transcription factor activity, protein binding;GO:0000989//obsolete transcription factor activity, transcription factor binding;GO:0001067//transcription regulatory region nucleic acid binding;GO:0001076//obsolete transcription factor activity, RNA polymerase II transcription factor binding;GO:0…	-
LOC131149014	190.673	281.035	100.31	0.356929	-1.48629	0.000388156	0.0200162	NC_080418.1	101335070	101338279	-	2381	LOC131149014	-	-	3GBT1	S	sp|Q9LUB9|Y5813_ARATH BTB/POZ domain-containing protein At5g48130 OS=Arabidopsis thaliana OX=3702 GN=At5g48130 PE=2 SV=1	XP_034701154.1 BTB/POZ domain-containing protein At5g48130 [Vitis riparia]	-	-	-	-
LOC131162821	24595	13689.7	35500.3	2.59321	1.37474	0.000390118	0.020061	NC_080424.1	93319467	93367420	+	1427	LOC131162821	-	-	3I28S	S	sp|Q9SSK9|MLP28_ARATH MLP-like protein 28 OS=Arabidopsis thaliana OX=3702 GN=MLP28 PE=1 SV=1	KAG6650500.1 hypothetical protein CIPAW_06G047600, partial [Carya illinoinensis]	-	-	-	-
LOC131163532	181.27	255.384	107.156	0.419589	-1.25295	0.000395252	0.0202682	NC_080425.1	81232800	81241390	+	2625	LOC131163532	-	-	4JK92	T	sp|O65924|Y2921_ARATH Putative leucine-rich repeat receptor-like protein kinase At2g19210 OS=Arabidopsis thaliana OX=3702 GN=At2g19210 PE=1 SV=1	XP_034696436.1 LOW QUALITY PROTEIN: putative leucine-rich repeat receptor-like protein kinase At2g19210 [Vitis riparia]	-	-	-	-
LOC131148151	105.247	54.7635	155.731	2.8437	1.50777	0.00039847	0.0203764	NC_080418.1	42109760	42111784	-	2025	LOC131148151	-	-	4JKRK	K	sp|Q9XE58|SCL14_ARATH Scarecrow-like protein 14 OS=Arabidopsis thaliana OX=3702 GN=SCL14 PE=1 SV=2	XP_021623034.1 scarecrow-like protein 14 [Manihot esculenta] &gt;OAY61211.1 hypothetical protein MANES_01G172000 [Manihot esculenta]	-	-	-	-
LOC131146970	10923.6	14876.2	6971.05	0.468604	-1.09356	0.000414155	0.0211196	NC_080429.1	9874165	9876095	+	1931	LOC131146970	-	-	3GFBN	S	sp|Q00451|PRF1_SOLLC 36.4 kDa proline-rich protein OS=Solanum lycopersicum OX=4081 GN=TPRP-F1 PE=2 SV=1	AXY96802.1 proline rich protein 2, partial [Abelmoschus esculentus]	-	-	-	-
LOC131161783	1038.66	1977.84	99.4683	0.0502913	-4.31355	0.000418058	0.0212596	NC_080424.1	27566932	27578439	+	2171	LOC131161783	GO:0003674;GO:0003824;GO:0004497;GO:0005575;GO:0005622;GO:0005623;GO:0005737;GO:0006725;GO:0006778;GO:0006779;GO:0006807;GO:0008150;GO:0008152;GO:0009058;GO:0009507;GO:0009526;GO:0009528;GO:0009534;GO:0009535;GO:0009536;GO:0009579;GO:0009706;GO:0009941;GO:0009987;GO:0010277;GO:0015994;GO:0015995;GO:0016020;GO:0016491;GO:0016701;GO:0016703;GO:0018130;GO:0019438;GO:0019866;GO:0031090;GO:0031967;GO:…	K13600	4JM54	P	sp|Q9MBA1|CAO_ARATH Chlorophyllide a oxygenase, chloroplastic OS=Arabidopsis thaliana OX=3702 GN=CAO PE=1 SV=1	XP_021647420.1 chlorophyllide a oxygenase, chloroplastic-like [Hevea brasiliensis]	GO:0006725//cellular aromatic compound metabolic process;GO:0006778//porphyrin-containing compound metabolic process;GO:0006779//porphyrin-containing compound biosynthetic process;GO:0006807//nitrogen compound metabolic process;GO:0008150//biological_process;GO:0008152//metabolic process;GO:0009058//biosynthetic process;GO:0009987//cellular process;GO:0015994//chlorophyll metabolic process;GO:001…	GO:0005575//cellular_component;GO:0005622//intracellular anatomical structure;GO:0005623//obsolete cell;GO:0005737//cytoplasm;GO:0009507//chloroplast;GO:0009526//plastid envelope;GO:0009528//plastid inner membrane;GO:0009534//chloroplast thylakoid;GO:0009535//chloroplast thylakoid membrane;GO:0009536//plastid;GO:0009579//thylakoid;GO:0009706//chloroplast inner membrane;GO:0009941//chloroplast env…	GO:0003674//molecular_function;GO:0003824//catalytic activity;GO:0004497//monooxygenase activity;GO:0010277//chlorophyllide a oxygenase [overall] activity;GO:0016491//oxidoreductase activity;GO:0016701//oxidoreductase activity, acting on single donors with incorporation of molecular oxygen;GO:0016703//oxidoreductase activity, acting on single donors with incorporation of molecular oxygen, incorpo…	ko00860(Porphyrin metabolism)
LOC131162547	367.946	541.392	194.499	0.359258	-1.47691	0.000419553	0.0212767	NC_080424.1	1455039	1462738	+	4400	LOC131162547	-	-	4JG5I	T	sp|Q9SD62|Y3471_ARATH Putative receptor-like protein kinase At3g47110 OS=Arabidopsis thaliana OX=3702 GN=At3g47110 PE=3 SV=1	XP_020417679.1 probable LRR receptor-like serine/threonine-protein kinase At3g47570 [Prunus persica] &gt;ONI10732.1 hypothetical protein PRUPE_4G064400 [Prunus persica]	-	-	-	-
LOC131162253	1177.19	26.4873	2327.9	87.8876	6.45759	0.000421655	0.0213243	NC_080424.1	50058861	50062663	-	1356	LOC131162253	-	-	4JSV8	Q	sp|Q6Z244|ODD19_ORYSJ 2-oxoglutarate-dependent dioxygenase 19 OS=Oryza sativa subsp. japonica OX=39947 GN=2ODD19 PE=1 SV=1	KAF5942632.1 hypothetical protein HYC85_020274 [Camellia sinensis]	-	-	-	-
LOC131149242	20.151	3.28649	37.0154	11.2629	3.49351	0.000459016	0.0228984	NC_080418.1	142042643	142088241	+	2980	LOC131149242	GO:0003002;GO:0003674;GO:0003824;GO:0005215;GO:0005575;GO:0005623;GO:0005886;GO:0005911;GO:0006810;GO:0006950;GO:0006970;GO:0007275;GO:0007389;GO:0008150;GO:0009506;GO:0009628;GO:0009651;GO:0015399;GO:0015405;GO:0016020;GO:0016021;GO:0016462;GO:0016787;GO:0016817;GO:0016818;GO:0016887;GO:0017111;GO:0022804;GO:0022857;GO:0030054;GO:0031224;GO:0032501;GO:0032502;GO:0042623;GO:0042626;GO:0043492;GO:…	-	3GBBE	Q	sp|Q9C8K2|AB12G_ARATH ABC transporter G family member 12 OS=Arabidopsis thaliana OX=3702 GN=ABCG12 PE=1 SV=1	XP_023881777.1 ABC transporter G family member 15-like [Quercus suber]	GO:0003002//regionalization;GO:0006810//transport;GO:0006950//response to stress;GO:0006970//response to osmotic stress;GO:0007275//multicellular organism development;GO:0007389//pattern specification process;GO:0008150//biological_process;GO:0009628//response to abiotic stimulus;GO:0009651//response to salt stress;GO:0032501//multicellular organismal process;GO:0032502//developmental process;GO:…	GO:0005575//cellular_component;GO:0005623//obsolete cell;GO:0005886//plasma membrane;GO:0005911//cell-cell junction;GO:0009506//plasmodesma;GO:0016020//membrane;GO:0016021//integral component of membrane;GO:0030054//cell junction;GO:0031224//intrinsic component of membrane;GO:0044425//obsolete membrane part;GO:0044464//obsolete cell part;GO:0055044//symplast;GO:0071944//cell periphery;	GO:0003674//molecular_function;GO:0003824//catalytic activity;GO:0005215//transporter activity;GO:0015399//primary active transmembrane transporter activity;GO:0015405//ATPase-coupled transmembrane transporter activity;GO:0016462//pyrophosphatase activity;GO:0016787//hydrolase activity;GO:0016817//hydrolase activity, acting on acid anhydrides;GO:0016818//hydrolase activity, acting on acid anhydri…	-
LOC131155505	83.3215	4.47545	162.168	36.2349	5.17931	0.000464566	0.0231125	NC_080417.1	109458753	109462376	-	3364	LOC131155505	-	-	3GEPX	T	sp|Q8VZG8|MIK2_ARATH MDIS1-interacting receptor like kinase 2 OS=Arabidopsis thaliana OX=3702 GN=MIK2 PE=1 SV=3	XP_023920043.1 MDIS1-interacting receptor like kinase 2-like [Quercus suber]	-	-	-	-
LOC131161931	1008.28	474.216	1542.34	3.2524	1.70151	0.000466008	0.0231216	NC_080424.1	42030954	42032223	-	1270	LOC131161931	GO:0001666;GO:0005575;GO:0005618;GO:0005622;GO:0005623;GO:0005737;GO:0005794;GO:0006950;GO:0008150;GO:0009505;GO:0009628;GO:0012505;GO:0030312;GO:0036293;GO:0040007;GO:0043226;GO:0043227;GO:0043229;GO:0043231;GO:0044424;GO:0044444;GO:0044464;GO:0050896;GO:0070482;GO:0071944	-	4JRTZ	L	sp|O82161|PHI1_TOBAC Protein PHOSPHATE-INDUCED 1 OS=Nicotiana tabacum OX=4097 GN=PHI-1 PE=2 SV=1	XP_021690676.1 protein EXORDIUM-like [Hevea brasiliensis]	GO:0001666//response to hypoxia;GO:0006950//response to stress;GO:0008150//biological_process;GO:0009628//response to abiotic stimulus;GO:0036293//response to decreased oxygen levels;GO:0040007//growth;GO:0050896//response to stimulus;GO:0070482//response to oxygen levels;	GO:0005575//cellular_component;GO:0005618//cell wall;GO:0005622//intracellular anatomical structure;GO:0005623//obsolete cell;GO:0005737//cytoplasm;GO:0005794//Golgi apparatus;GO:0009505//plant-type cell wall;GO:0012505//endomembrane system;GO:0030312//external encapsulating structure;GO:0043226//organelle;GO:0043227//membrane-bounded organelle;GO:0043229//intracellular organelle;GO:0043231//intr…	-	-
LOC131153231	100.186	47.1555	153.217	3.24919	1.70008	0.000473559	0.0233699	NC_080420.1	11327013	11350055	+	2356	LOC131153231	GO:0001101;GO:0003674;GO:0003824;GO:0004672;GO:0004674;GO:0005575;GO:0005623;GO:0005886;GO:0006464;GO:0006468;GO:0006793;GO:0006796;GO:0006807;GO:0008150;GO:0008152;GO:0009719;GO:0009725;GO:0009737;GO:0009987;GO:0010033;GO:0016020;GO:0016301;GO:0016310;GO:0016740;GO:0016772;GO:0016773;GO:0019538;GO:0033993;GO:0036211;GO:0042221;GO:0043170;GO:0043412;GO:0044237;GO:0044238;GO:0044260;GO:0044267;GO:…	-	3GFIN	T	sp|Q9ZP16|CRK11_ARATH Cysteine-rich receptor-like protein kinase 11 OS=Arabidopsis thaliana OX=3702 GN=CRK11 PE=2 SV=2	XP_037496540.1 putative receptor-like protein kinase At4g00960 [Jatropha curcas]	GO:0001101//response to acid chemical;GO:0006464//cellular protein modification process;GO:0006468//protein phosphorylation;GO:0006793//phosphorus metabolic process;GO:0006796//phosphate-containing compound metabolic process;GO:0006807//nitrogen compound metabolic process;GO:0008150//biological_process;GO:0008152//metabolic process;GO:0009719//response to endogenous stimulus;GO:0009725//response …	GO:0005575//cellular_component;GO:0005623//obsolete cell;GO:0005886//plasma membrane;GO:0016020//membrane;GO:0044464//obsolete cell part;GO:0071944//cell periphery;	GO:0003674//molecular_function;GO:0003824//catalytic activity;GO:0004672//protein kinase activity;GO:0004674//protein serine/threonine kinase activity;GO:0016301//kinase activity;GO:0016740//transferase activity;GO:0016772//transferase activity, transferring phosphorus-containing groups;GO:0016773//phosphotransferase activity, alcohol group as acceptor;GO:0140096//catalytic activity, acting on a …	-
LOC131154377	223.561	3.82427	443.298	115.917	6.85695	0.000479133	0.0235816	NC_080420.1	122913868	122917912	-	1631	LOC131154377	GO:0003674;GO:0005215;GO:0005575;GO:0005622;GO:0005623;GO:0005737;GO:0005886;GO:0005887;GO:0005938;GO:0006810;GO:0007154;GO:0007165;GO:0008150;GO:0009719;GO:0009725;GO:0009733;GO:0009734;GO:0009755;GO:0009987;GO:0010033;GO:0016020;GO:0016021;GO:0022857;GO:0023052;GO:0031224;GO:0031226;GO:0032870;GO:0042221;GO:0044424;GO:0044425;GO:0044444;GO:0044459;GO:0044464;GO:0050789;GO:0050794;GO:0050896;GO:…	-	3GA5D	S	sp|Q8GXB4|WTR2_ARATH WAT1-related protein At1g09380 OS=Arabidopsis thaliana OX=3702 GN=At1g09380 PE=2 SV=1	KAA8536713.1 hypothetical protein F0562_029191 [Nyssa sinensis]	GO:0006810//transport;GO:0007154//cell communication;GO:0007165//signal transduction;GO:0008150//biological_process;GO:0009719//response to endogenous stimulus;GO:0009725//response to hormone;GO:0009733//response to auxin;GO:0009734//auxin-activated signaling pathway;GO:0009755//hormone-mediated signaling pathway;GO:0009987//cellular process;GO:0010033//response to organic substance;GO:0023052//s…	GO:0005575//cellular_component;GO:0005622//intracellular anatomical structure;GO:0005623//obsolete cell;GO:0005737//cytoplasm;GO:0005886//plasma membrane;GO:0005887//integral component of plasma membrane;GO:0005938//cell cortex;GO:0016020//membrane;GO:0016021//integral component of membrane;GO:0031224//intrinsic component of membrane;GO:0031226//intrinsic component of plasma membrane;GO:0044424//…	GO:0003674//molecular_function;GO:0005215//transporter activity;GO:0022857//transmembrane transporter activity;	-
LOC131144679	362.252	523.704	200.799	0.383421	-1.383	0.000488315	0.0239692	NC_080428.1	81304494	81311629	+	2240	LOC131144679	GO:0000156;GO:0000160;GO:0003674;GO:0003700;GO:0005575;GO:0005622;GO:0005623;GO:0005634;GO:0006355;GO:0007154;GO:0007165;GO:0007275;GO:0008150;GO:0009653;GO:0009719;GO:0009725;GO:0009735;GO:0009736;GO:0009755;GO:0009888;GO:0009889;GO:0009987;GO:0010015;GO:0010033;GO:0010073;GO:0010075;GO:0010082;GO:0010468;GO:0010556;GO:0019219;GO:0019222;GO:0022622;GO:0023052;GO:0031323;GO:0031326;GO:0032501;GO:…	K14491	3GDXD	K	sp|Q5N6V8|ORR26_ORYSJ Two-component response regulator ORR26 OS=Oryza sativa subsp. japonica OX=39947 GN=RR26 PE=3 SV=2	XP_034689310.1 two-component response regulator ORR26-like isoform X1 [Vitis riparia]	GO:0000160//phosphorelay signal transduction system;GO:0006355//regulation of transcription, DNA-templated;GO:0007154//cell communication;GO:0007165//signal transduction;GO:0007275//multicellular organism development;GO:0008150//biological_process;GO:0009653//anatomical structure morphogenesis;GO:0009719//response to endogenous stimulus;GO:0009725//response to hormone;GO:0009735//response to cyto…	GO:0005575//cellular_component;GO:0005622//intracellular anatomical structure;GO:0005623//obsolete cell;GO:0005634//nucleus;GO:0043226//organelle;GO:0043227//membrane-bounded organelle;GO:0043229//intracellular organelle;GO:0043231//intracellular membrane-bounded organelle;GO:0044424//obsolete intracellular part;GO:0044464//obsolete cell part;	GO:0000156//phosphorelay response regulator activity;GO:0003674//molecular_function;GO:0003700//DNA-binding transcription factor activity;GO:0060089//molecular transducer activity;GO:0140110//transcription regulator activity;	ko04075(Plant hormone signal transduction)
LOC131158668	47.8344	77.2106	18.4582	0.239063	-2.06453	0.000490927	0.0240332	NC_080417.1	29172261	29188136	+	2696	LOC131158668	-	-	44HB1	S	sp|F4IQK5|VCL21_ARATH Vicilin-like seed storage protein At2g18540 OS=Arabidopsis thaliana OX=3702 GN=At2g18540 PE=3 SV=1	PSS36456.1 Vicilin-like seed storage protein [Actinidia chinensis var. chinensis]	-	-	-	-
LOC131149070	594.713	203.427	985.999	4.84693	2.27707	0.0004942	0.0241113	NC_080418.1	103633567	103634746	+	915	LOC131149070	-	-	3GIHG	-	-	KAF8408641.1 hypothetical protein HHK36_004704 [Tetracentron sinense]	-	-	-	-
LOC131153906	67.1586	17.1702	117.147	6.82271	2.77034	0.000495149	0.0241113	NC_080420.1	101010387	101012006	-	738	LOC131153906	-	K09422	3G93C	K	sp|Q9LTC4|MYB15_ARATH Transcription factor MYB15 OS=Arabidopsis thaliana OX=3702 GN=MYB15 PE=1 SV=1	QIG55715.1 MYB transcription factor [Paeonia suffruticosa]	-	-	-	-
LOC131155036	9889.79	3030.58	16749	5.52667	2.46641	0.00050622	0.0244557	NC_080421.1	100827205	100831662	+	1941	LOC131155036	GO:0000139;GO:0000166;GO:0003674;GO:0003824;GO:0005488;GO:0005575;GO:0005622;GO:0005623;GO:0005737;GO:0005768;GO:0005794;GO:0005802;GO:0005886;GO:0005975;GO:0005996;GO:0006139;GO:0006725;GO:0006807;GO:0008150;GO:0008152;GO:0008460;GO:0009058;GO:0009225;GO:0009226;GO:0009987;GO:0012505;GO:0016020;GO:0016829;GO:0016830;GO:0016831;GO:0016835;GO:0016836;GO:0018130;GO:0019305;GO:0019321;GO:0019438;GO:…	K08678	3GH1V	GM	sp|Q9LZI2|UXS2_ARATH UDP-glucuronic acid decarboxylase 2 OS=Arabidopsis thaliana OX=3702 GN=UXS2 PE=1 SV=1	XP_034690410.1 UDP-glucuronic acid decarboxylase 2-like [Vitis riparia]	GO:0005975//carbohydrate metabolic process;GO:0005996//monosaccharide metabolic process;GO:0006139//nucleobase-containing compound metabolic process;GO:0006725//cellular aromatic compound metabolic process;GO:0006807//nitrogen compound metabolic process;GO:0008150//biological_process;GO:0008152//metabolic process;GO:0009058//biosynthetic process;GO:0009225//nucleotide-sugar metabolic process;GO:0…	GO:0000139//Golgi membrane;GO:0005575//cellular_component;GO:0005622//intracellular anatomical structure;GO:0005623//obsolete cell;GO:0005737//cytoplasm;GO:0005768//endosome;GO:0005794//Golgi apparatus;GO:0005802//trans-Golgi network;GO:0005886//plasma membrane;GO:0012505//endomembrane system;GO:0016020//membrane;GO:0031090//organelle membrane;GO:0031410//cytoplasmic vesicle;GO:0031982//vesicle;G…	GO:0000166//nucleotide binding;GO:0003674//molecular_function;GO:0003824//catalytic activity;GO:0005488//binding;GO:0008460//dTDP-glucose 4,6-dehydratase activity;GO:0016829//lyase activity;GO:0016830//carbon-carbon lyase activity;GO:0016831//carboxy-lyase activity;GO:0016835//carbon-oxygen lyase activity;GO:0016836//hydro-lyase activity;GO:0036094//small molecule binding;GO:0043167//ion binding;…	ko00520(Amino sugar and nucleotide sugar metabolism)
LOC131149156	64.1455	1.06715	127.224	119.218	6.89746	0.00050946	0.0245477	NC_080417.1	134552816	134553283	+	468	LOC131149156	GO:0000003;GO:0000302;GO:0001101;GO:0003006;GO:0005575;GO:0005576;GO:0005615;GO:0006950;GO:0006952;GO:0006979;GO:0007154;GO:0007165;GO:0007275;GO:0008150;GO:0009605;GO:0009607;GO:0009617;GO:0009719;GO:0009725;GO:0009751;GO:0009753;GO:0009755;GO:0009791;GO:0009863;GO:0009867;GO:0009889;GO:0009987;GO:0010033;GO:0010035;GO:0010154;GO:0010193;GO:0010337;GO:0010565;GO:0010817;GO:0010941;GO:0010942;GO:…	-	4JU3V	S	sp|Q9LNN7|GRI_ARATH Protein GRIM REAPER OS=Arabidopsis thaliana OX=3702 GN=GRI PE=1 SV=1	KAF8024070.1 hypothetical protein BT93_F1318 [Corymbia citriodora subsp. variegata]	GO:0000003//reproduction;GO:0000302//response to reactive oxygen species;GO:0001101//response to acid chemical;GO:0003006//developmental process involved in reproduction;GO:0006950//response to stress;GO:0006952//defense response;GO:0006979//response to oxidative stress;GO:0007154//cell communication;GO:0007165//signal transduction;GO:0007275//multicellular organism development;GO:0008150//biolog…	GO:0005575//cellular_component;GO:0005576//extracellular region;GO:0005615//extracellular space;GO:0044421//obsolete extracellular region part;	-	-
LOC131151735	43.5692	14.1271	73.0113	5.16819	2.36966	0.000516814	0.0248368	NC_080419.1	9615019	9616868	+	1085	LOC131151735	-	K06890	3G72Y	T	sp|Q9SA63|LFG4_ARATH Protein LIFEGUARD 4 OS=Arabidopsis thaliana OX=3702 GN=LFG4 PE=2 SV=1	XP_038723897.1 protein LIFEGUARD 4-like [Tripterygium wilfordii] &gt;KAF5736800.1 BI1-like protein [Tripterygium wilfordii]	-	-	-	-
LOC131149356	3067.08	865.425	5268.74	6.08803	2.60598	0.000533062	0.0254843	NC_080418.1	18205175	18207672	+	2498	LOC131149356	GO:0000145;GO:0001505;GO:0003674;GO:0005488;GO:0005515;GO:0005543;GO:0005546;GO:0005575;GO:0005622;GO:0005623;GO:0005737;GO:0005938;GO:0006810;GO:0006836;GO:0006887;GO:0006903;GO:0006904;GO:0007154;GO:0007267;GO:0007268;GO:0007269;GO:0008013;GO:0008150;GO:0008289;GO:0009987;GO:0016079;GO:0016080;GO:0016081;GO:0016192;GO:0017156;GO:0022406;GO:0023052;GO:0023061;GO:0032940;GO:0032991;GO:0035091;GO:…	K07195	3GDWE	U	sp|Q8VY27|E70H1_ARATH Exocyst complex component EXO70H1 OS=Arabidopsis thaliana OX=3702 GN=EXO70H1 PE=1 SV=1	KAF8397561.1 hypothetical protein HHK36_016480 [Tetracentron sinense]	GO:0001505//regulation of neurotransmitter levels;GO:0006810//transport;GO:0006836//neurotransmitter transport;GO:0006887//exocytosis;GO:0006903//vesicle targeting;GO:0006904//vesicle docking involved in exocytosis;GO:0007154//cell communication;GO:0007267//cell-cell signaling;GO:0007268//chemical synaptic transmission;GO:0007269//neurotransmitter secretion;GO:0008150//biological_process;GO:00099…	GO:0000145//exocyst;GO:0005575//cellular_component;GO:0005622//intracellular anatomical structure;GO:0005623//obsolete cell;GO:0005737//cytoplasm;GO:0005938//cell cortex;GO:0032991//protein-containing complex;GO:0044424//obsolete intracellular part;GO:0044444//obsolete cytoplasmic part;GO:0044448//obsolete cell cortex part;GO:0044464//obsolete cell part;GO:0071944//cell periphery;GO:0099023//vesi…	GO:0003674//molecular_function;GO:0005488//binding;GO:0005515//protein binding;GO:0005543//phospholipid binding;GO:0005546//phosphatidylinositol-4,5-bisphosphate binding;GO:0008013//beta-catenin binding;GO:0008289//lipid binding;GO:0035091//phosphatidylinositol binding;GO:0043167//ion binding;GO:0043168//anion binding;GO:1901981//phosphatidylinositol phosphate binding;GO:1902936//phosphatidylinos…	-
LOC131164393	155.233	84.86	225.606	2.65856	1.41065	0.0005501	0.0261519	NC_080425.1	94200849	94204265	-	1477	LOC131164393	GO:0003674;GO:0003676;GO:0003723;GO:0003824;GO:0004518;GO:0004519;GO:0005488;GO:0005575;GO:0005622;GO:0005623;GO:0005737;GO:0005739;GO:0006139;GO:0006417;GO:0006446;GO:0006725;GO:0006807;GO:0008150;GO:0008152;GO:0009451;GO:0009507;GO:0009536;GO:0009889;GO:0009891;GO:0009893;GO:0009987;GO:0010468;GO:0010556;GO:0010557;GO:0010604;GO:0010608;GO:0010628;GO:0016070;GO:0016787;GO:0016788;GO:0019222;GO:…	-	3G9KJ	S	sp|Q9M2A1|PP263_ARATH Pentatricopeptide repeat-containing protein At3g42630 OS=Arabidopsis thaliana OX=3702 GN=At3g42630 PE=2 SV=2	KAA8522677.1 hypothetical protein F0562_009161 [Nyssa sinensis]	GO:0006139//nucleobase-containing compound metabolic process;GO:0006417//regulation of translation;GO:0006446//regulation of translational initiation;GO:0006725//cellular aromatic compound metabolic process;GO:0006807//nitrogen compound metabolic process;GO:0008150//biological_process;GO:0008152//metabolic process;GO:0009451//RNA modification;GO:0009889//regulation of biosynthetic process;GO:0009…	GO:0005575//cellular_component;GO:0005622//intracellular anatomical structure;GO:0005623//obsolete cell;GO:0005737//cytoplasm;GO:0005739//mitochondrion;GO:0009507//chloroplast;GO:0009536//plastid;GO:0043226//organelle;GO:0043227//membrane-bounded organelle;GO:0043229//intracellular organelle;GO:0043231//intracellular membrane-bounded organelle;GO:0044424//obsolete intracellular part;GO:0044444//o…	GO:0003674//molecular_function;GO:0003676//nucleic acid binding;GO:0003723//RNA binding;GO:0003824//catalytic activity;GO:0004518//nuclease activity;GO:0004519//endonuclease activity;GO:0005488//binding;GO:0016787//hydrolase activity;GO:0016788//hydrolase activity, acting on ester bonds;GO:0097159//organic cyclic compound binding;GO:1901363//heterocyclic compound binding;	-
LOC131147910	12253.7	2726.53	21780.9	7.98849	2.99792	0.000553663	0.0261962	NC_080418.1	146237625	146246645	+	2987	LOC131147910	GO:0001101;GO:0003674;GO:0003824;GO:0005575;GO:0005622;GO:0005623;GO:0005737;GO:0006082;GO:0006629;GO:0006631;GO:0006690;GO:0006950;GO:0008150;GO:0008152;GO:0009058;GO:0009507;GO:0009526;GO:0009532;GO:0009534;GO:0009535;GO:0009536;GO:0009570;GO:0009579;GO:0009605;GO:0009607;GO:0009611;GO:0009617;GO:0009620;GO:0009694;GO:0009695;GO:0009719;GO:0009725;GO:0009751;GO:0009753;GO:0009941;GO:0009987;GO:…	K00454	4JSDE	E	sp|O24370|LOX21_SOLTU Linoleate 13S-lipoxygenase 2-1, chloroplastic OS=Solanum tuberosum OX=4113 GN=LOX2.1 PE=1 SV=1	QCQ29221.1 lipoxygenase [Camellia fraterna]	GO:0001101//response to acid chemical;GO:0006082//organic acid metabolic process;GO:0006629//lipid metabolic process;GO:0006631//fatty acid metabolic process;GO:0006690//icosanoid metabolic process;GO:0006950//response to stress;GO:0008150//biological_process;GO:0008152//metabolic process;GO:0009058//biosynthetic process;GO:0009605//response to external stimulus;GO:0009607//response to biotic sti…	GO:0005575//cellular_component;GO:0005622//intracellular anatomical structure;GO:0005623//obsolete cell;GO:0005737//cytoplasm;GO:0009507//chloroplast;GO:0009526//plastid envelope;GO:0009532//plastid stroma;GO:0009534//chloroplast thylakoid;GO:0009535//chloroplast thylakoid membrane;GO:0009536//plastid;GO:0009570//chloroplast stroma;GO:0009579//thylakoid;GO:0009941//chloroplast envelope;GO:0016020…	GO:0003674//molecular_function;GO:0003824//catalytic activity;GO:0016165//linoleate 13S-lipoxygenase activity;GO:0016166//phytoene dehydrogenase activity;GO:0016491//oxidoreductase activity;GO:0016627//oxidoreductase activity, acting on the CH-CH group of donors;GO:0016701//oxidoreductase activity, acting on single donors with incorporation of molecular oxygen;GO:0016702//oxidoreductase activity,…	ko00592(alpha-Linolenic acid metabolism);ko00591(Linoleic acid metabolism)
LOC131144754	321.126	202.826	439.425	2.16651	1.11537	0.000563305	0.0265839	NC_080428.1	83520441	83522791	+	1703	LOC131144754	GO:0003674;GO:0005488;GO:0005575;GO:0005622;GO:0005623;GO:0005737;GO:0006091;GO:0008150;GO:0008152;GO:0009314;GO:0009416;GO:0009507;GO:0009526;GO:0009532;GO:0009534;GO:0009535;GO:0009536;GO:0009570;GO:0009579;GO:0009628;GO:0009765;GO:0009768;GO:0009941;GO:0009987;GO:0010287;GO:0015979;GO:0016020;GO:0016168;GO:0019684;GO:0031409;GO:0031967;GO:0031975;GO:0031976;GO:0031984;GO:0034357;GO:0042651;GO:…	-	44G16	C	sp|P13869|CB12_PETHY Chlorophyll a-b binding protein, chloroplastic OS=Petunia hybrida OX=4102 PE=2 SV=1	KAG2702721.1 hypothetical protein I3760_06G103600 [Carya illinoinensis]	GO:0006091//generation of precursor metabolites and energy;GO:0008150//biological_process;GO:0008152//metabolic process;GO:0009314//response to radiation;GO:0009416//response to light stimulus;GO:0009628//response to abiotic stimulus;GO:0009765//photosynthesis, light harvesting;GO:0009768//photosynthesis, light harvesting in photosystem I;GO:0009987//cellular process;GO:0015979//photosynthesis;GO…	GO:0005575//cellular_component;GO:0005622//intracellular anatomical structure;GO:0005623//obsolete cell;GO:0005737//cytoplasm;GO:0009507//chloroplast;GO:0009526//plastid envelope;GO:0009532//plastid stroma;GO:0009534//chloroplast thylakoid;GO:0009535//chloroplast thylakoid membrane;GO:0009536//plastid;GO:0009570//chloroplast stroma;GO:0009579//thylakoid;GO:0009941//chloroplast envelope;GO:0010287…	GO:0003674//molecular_function;GO:0005488//binding;GO:0016168//chlorophyll binding;GO:0031409//pigment binding;GO:0043167//ion binding;GO:0043168//anion binding;GO:0046906//tetrapyrrole binding;GO:0048037//obsolete cofactor binding;GO:0097159//organic cyclic compound binding;GO:1901363//heterocyclic compound binding;	-
LOC131160575	35.1984	66.0259	4.37089	0.0661996	-3.91703	0.000567823	0.0267285	NC_080423.1	107979921	107981008	-	877	LOC131160575	-	-	4JRNZ	S	-	XP_022157068.1 23 kDa jasmonate-induced protein-like [Momordica charantia] &gt;XP_022157069.1 23 kDa jasmonate-induced protein-like [Momordica charantia]	-	-	-	-
LOC131157576	524.337	218.715	829.959	3.79471	1.92399	0.000570891	0.0268041	NC_080422.1	85666898	85669042	-	1436	LOC131157576	-	-	3GF4V	K	sp|Q7XC57|MYBS3_ORYSJ Transcription factor MYBS3 OS=Oryza sativa subsp. japonica OX=39947 GN=MYBS3 PE=2 SV=1	RVX05393.1 Transcription factor MYBS3 [Vitis vinifera]	-	-	-	-
LOC131164867	2117	3560.95	673.041	0.189006	-2.4035	0.000574974	0.0268964	NC_080425.1	27719689	27720464	+	776	LOC131164867	-	-	3GIJK	S	sp|Q9ZNS4|PRB1_ARATH Pathogenesis-related protein 1 OS=Arabidopsis thaliana OX=3702 GN=PRB1 PE=2 SV=1	XP_002273355.1 PREDICTED: basic form of pathogenesis-related protein 1 [Vitis vinifera] &gt;RVX10303.1 Basic form of pathogenesis-related protein 1 [Vitis vinifera]	-	-	-	-
LOC131144808	470.536	310.868	630.204	2.02724	1.01952	0.000575787	0.0268964	NC_080428.1	85501163	85504444	+	1892	LOC131144808	-	-	3GFMB	S	sp|Q8LJW3|ACR4_ARATH ACT domain-containing protein ACR4 OS=Arabidopsis thaliana OX=3702 GN=ACR4 PE=2 SV=1	XP_021631402.1 ACT domain-containing protein ACR4-like [Manihot esculenta] &gt;OAY34262.1 hypothetical protein MANES_12G007600 [Manihot esculenta]	-	-	-	-
LOC131153062	537.538	819.592	255.485	0.311723	-1.68166	0.000577625	0.0269138	NC_080420.1	101134073	101135866	+	1331	LOC131153062	GO:0003674;GO:0003824;GO:0004672;GO:0004674;GO:0004683;GO:0005488;GO:0005515;GO:0005516;GO:0005575;GO:0005622;GO:0005623;GO:0005634;GO:0005737;GO:0006464;GO:0006468;GO:0006793;GO:0006796;GO:0006807;GO:0007154;GO:0007165;GO:0008150;GO:0008152;GO:0009314;GO:0009416;GO:0009628;GO:0009636;GO:0009931;GO:0009987;GO:0010033;GO:0010243;GO:0010857;GO:0014070;GO:0016301;GO:0016310;GO:0016740;GO:0016772;GO:…	-	3GD5A	T	sp|Q9SPK4|PPCK1_ARATH Phosphoenolpyruvate carboxylase kinase 1 OS=Arabidopsis thaliana OX=3702 GN=PPCK1 PE=1 SV=1	KAF8401874.1 hypothetical protein HHK36_012823 [Tetracentron sinense]	GO:0006464//cellular protein modification process;GO:0006468//protein phosphorylation;GO:0006793//phosphorus metabolic process;GO:0006796//phosphate-containing compound metabolic process;GO:0006807//nitrogen compound metabolic process;GO:0007154//cell communication;GO:0007165//signal transduction;GO:0008150//biological_process;GO:0008152//metabolic process;GO:0009314//response to radiation;GO:000…	GO:0005575//cellular_component;GO:0005622//intracellular anatomical structure;GO:0005623//obsolete cell;GO:0005634//nucleus;GO:0005737//cytoplasm;GO:0043226//organelle;GO:0043227//membrane-bounded organelle;GO:0043229//intracellular organelle;GO:0043231//intracellular membrane-bounded organelle;GO:0044424//obsolete intracellular part;GO:0044464//obsolete cell part;	GO:0003674//molecular_function;GO:0003824//catalytic activity;GO:0004672//protein kinase activity;GO:0004674//protein serine/threonine kinase activity;GO:0004683//calmodulin-dependent protein kinase activity;GO:0005488//binding;GO:0005515//protein binding;GO:0005516//calmodulin binding;GO:0009931//calcium-dependent protein serine/threonine kinase activity;GO:0010857//calcium-dependent protein kin…	-
LOC131149807	61.9475	22.3061	101.589	4.55431	2.18723	0.000596623	0.0277286	NC_080418.1	118581168	118582465	+	1082	LOC131149807	GO:0003674;GO:0003700;GO:0006355;GO:0008150;GO:0009889;GO:0010468;GO:0010556;GO:0019219;GO:0019222;GO:0031323;GO:0031326;GO:0050789;GO:0050794;GO:0051171;GO:0051252;GO:0060255;GO:0065007;GO:0080090;GO:0140110;GO:1903506;GO:2000112;GO:2001141	-	4JM7I	K	sp|Q9FMR3|NAC90_ARATH NAC domain-containing protein 90 OS=Arabidopsis thaliana OX=3702 GN=NAC090 PE=1 SV=1	KAB1200809.1 NAC domain-containing protein 90 [Morella rubra]	GO:0006355//regulation of transcription, DNA-templated;GO:0008150//biological_process;GO:0009889//regulation of biosynthetic process;GO:0010468//regulation of gene expression;GO:0010556//regulation of macromolecule biosynthetic process;GO:0019219//regulation of nucleobase-containing compound metabolic process;GO:0019222//regulation of metabolic process;GO:0031323//regulation of cellular metabolic…	-	GO:0003674//molecular_function;GO:0003700//DNA-binding transcription factor activity;GO:0140110//transcription regulator activity;	-
LOC131163529	353.878	210.935	496.82	2.35532	1.23592	0.000631317	0.0289743	NC_080417.1	113419803	113421771	+	1969	LOC131163529	-	-	44Q3J	-	-	XP_002270752.1 PREDICTED: uncharacterized protein LOC100259819 [Vitis vinifera]	-	-	-	-
LOC131148781	908.842	445.674	1372.01	3.07851	1.62223	0.000632975	0.0289779	NC_080418.1	6444568	6450259	+	1661	LOC131148781	GO:0000325;GO:0003674;GO:0005215;GO:0005575;GO:0005622;GO:0005623;GO:0005737;GO:0005773;GO:0005774;GO:0006793;GO:0006810;GO:0006811;GO:0006812;GO:0006816;GO:0006873;GO:0006874;GO:0006875;GO:0006882;GO:0008150;GO:0008152;GO:0008324;GO:0009605;GO:0009607;GO:0009624;GO:0009705;GO:0009987;GO:0010035;GO:0010038;GO:0015075;GO:0015077;GO:0015078;GO:0015085;GO:0015291;GO:0015297;GO:0015298;GO:0015299;GO:…	-	3GCCE	P	sp|Q39253|CAX1_ARATH Vacuolar cation/proton exchanger 1 OS=Arabidopsis thaliana OX=3702 GN=CAX1 PE=1 SV=3	XP_007016107.2 PREDICTED: vacuolar cation/proton exchanger 3 [Theobroma cacao]	GO:0006793//phosphorus metabolic process;GO:0006810//transport;GO:0006811//ion transport;GO:0006812//cation transport;GO:0006816//calcium ion transport;GO:0006873//cellular ion homeostasis;GO:0006874//cellular calcium ion homeostasis;GO:0006875//cellular metal ion homeostasis;GO:0006882//cellular zinc ion homeostasis;GO:0008150//biological_process;GO:0008152//metabolic process;GO:0009605//respons…	GO:0000325//plant-type vacuole;GO:0005575//cellular_component;GO:0005622//intracellular anatomical structure;GO:0005623//obsolete cell;GO:0005737//cytoplasm;GO:0005773//vacuole;GO:0005774//vacuolar membrane;GO:0009705//plant-type vacuole membrane;GO:0016020//membrane;GO:0031090//organelle membrane;GO:0043226//organelle;GO:0043227//membrane-bounded organelle;GO:0043229//intracellular organelle;GO:…	GO:0003674//molecular_function;GO:0005215//transporter activity;GO:0008324//cation transmembrane transporter activity;GO:0015075//ion transmembrane transporter activity;GO:0015077//inorganic cation transmembrane transporter activity;GO:0015078//proton transmembrane transporter activity;GO:0015085//calcium ion transmembrane transporter activity;GO:0015291//secondary active transmembrane transporte…	-
LOC131161291	189.37	113.653	265.087	2.33243	1.22183	0.000637402	0.029108	NC_080424.1	2643117	2645272	+	1169	LOC131161291	-	-	-	-	sp|V9M2S5|RPV1_VITRO Disease resistance protein RPV1 OS=Vitis rotundifolia OX=103349 GN=RPV1 PE=1 SV=1	XP_010646047.2 PREDICTED: TMV resistance protein N-like isoform X1 [Vitis vinifera]	-	-	-	-
LOC131157884	87.1977	148.194	26.2016	0.176806	-2.49976	0.000649336	0.0295794	NC_080422.1	107679749	107680879	-	800	LOC131157884	-	-	3G995	S	sp|Q1G3Q4|RITF1_ARATH Protein RGF1 INDUCIBLE TRANSCRIPTION FACTOR 1 OS=Arabidopsis thaliana OX=3702 GN=RITF1 PE=1 SV=1	KAB1201399.1 hypothetical protein CJ030_MR0G003789 [Morella rubra]	-	-	-	-
LOC131165823	529.53	348.007	711.053	2.04321	1.03084	0.000651547	0.0296067	NC_080426.1	57845036	57847933	+	2898	LOC131165823	GO:0001067;GO:0001101;GO:0003674;GO:0003676;GO:0003677;GO:0003700;GO:0005488;GO:0005575;GO:0005622;GO:0005623;GO:0005634;GO:0005737;GO:0006355;GO:0006950;GO:0008150;GO:0009611;GO:0009719;GO:0009725;GO:0009737;GO:0009889;GO:0009892;GO:0010033;GO:0010468;GO:0010556;GO:0010605;GO:0010629;GO:0019219;GO:0019222;GO:0031323;GO:0031326;GO:0033993;GO:0042221;GO:0043226;GO:0043227;GO:0043229;GO:0043231;GO:…	-	3G8AQ	K	sp|A0A3Q7ELQ2|MTB1_SOLLC Transcription factor MTB1 OS=Solanum lycopersicum OX=4081 GN=MTB1 PE=1 SV=1	XP_034709339.1 transcription factor MTB1-like [Vitis riparia]	GO:0001101//response to acid chemical;GO:0006355//regulation of transcription, DNA-templated;GO:0006950//response to stress;GO:0008150//biological_process;GO:0009611//response to wounding;GO:0009719//response to endogenous stimulus;GO:0009725//response to hormone;GO:0009737//response to abscisic acid;GO:0009889//regulation of biosynthetic process;GO:0009892//negative regulation of metabolic proce…	GO:0005575//cellular_component;GO:0005622//intracellular anatomical structure;GO:0005623//obsolete cell;GO:0005634//nucleus;GO:0005737//cytoplasm;GO:0043226//organelle;GO:0043227//membrane-bounded organelle;GO:0043229//intracellular organelle;GO:0043231//intracellular membrane-bounded organelle;GO:0044424//obsolete intracellular part;GO:0044464//obsolete cell part;	GO:0001067//transcription regulatory region nucleic acid binding;GO:0003674//molecular_function;GO:0003676//nucleic acid binding;GO:0003677//DNA binding;GO:0003700//DNA-binding transcription factor activity;GO:0005488//binding;GO:0044212//transcription cis-regulatory region binding;GO:0097159//organic cyclic compound binding;GO:0140110//transcription regulator activity;GO:1901363//heterocyclic co…	-
LOC131161892	467.809	625.399	310.22	0.496036	-1.01148	0.00065971	0.0297869	NC_080417.1	123022205	123026014	+	1854	LOC131161892	-	-	4JKUU	-	-	XP_028090149.1 uncharacterized protein LOC114290432 [Camellia sinensis]	-	-	-	-
LOC131145144	319.661	206.113	433.208	2.1018	1.07163	0.000666275	0.0299791	NC_080428.1	69578113	69586259	+	2914	LOC131145144	GO:0000003;GO:0000278;GO:0000281;GO:0000910;GO:0000911;GO:0000981;GO:0000988;GO:0000989;GO:0001067;GO:0001076;GO:0001101;GO:0001134;GO:0001135;GO:0003006;GO:0003674;GO:0003676;GO:0003677;GO:0003700;GO:0005488;GO:0005575;GO:0005622;GO:0005623;GO:0005634;GO:0006275;GO:0006355;GO:0006357;GO:0006810;GO:0007049;GO:0007275;GO:0008150;GO:0009553;GO:0009554;GO:0009628;GO:0009629;GO:0009653;GO:0009719;GO:…	K09422	3GA40	K	sp|F4IRB4|MYB88_ARATH Transcription factor MYB88 OS=Arabidopsis thaliana OX=3702 GN=MYB88 PE=1 SV=1	XP_034692255.1 transcription factor MYB124-like isoform X1 [Vitis riparia]	GO:0000003//reproduction;GO:0000278//mitotic cell cycle;GO:0000281//mitotic cytokinesis;GO:0000910//cytokinesis;GO:0000911//cytokinesis by cell plate formation;GO:0001101//response to acid chemical;GO:0003006//developmental process involved in reproduction;GO:0006275//regulation of DNA replication;GO:0006355//regulation of transcription, DNA-templated;GO:0006357//regulation of transcription by RN…	GO:0005575//cellular_component;GO:0005622//intracellular anatomical structure;GO:0005623//obsolete cell;GO:0005634//nucleus;GO:0043226//organelle;GO:0043227//membrane-bounded organelle;GO:0043229//intracellular organelle;GO:0043231//intracellular membrane-bounded organelle;GO:0044424//obsolete intracellular part;GO:0044464//obsolete cell part;	GO:0000981//DNA-binding transcription factor activity, RNA polymerase II-specific;GO:0000988//obsolete transcription factor activity, protein binding;GO:0000989//obsolete transcription factor activity, transcription factor binding;GO:0001067//transcription regulatory region nucleic acid binding;GO:0001076//obsolete transcription factor activity, RNA polymerase II transcription factor binding;GO:0…	-
LOC131148819	21.256	0.176089	42.3359	240.423	7.90943	0.000669775	0.0300131	NC_080418.1	96072089	96073531	-	1246	LOC131148819	GO:0003674;GO:0005488;GO:0005575;GO:0005622;GO:0005623;GO:0005737;GO:0006091;GO:0008150;GO:0008152;GO:0009314;GO:0009416;GO:0009507;GO:0009526;GO:0009532;GO:0009534;GO:0009535;GO:0009536;GO:0009570;GO:0009579;GO:0009628;GO:0009765;GO:0009768;GO:0009941;GO:0009987;GO:0010287;GO:0015979;GO:0016020;GO:0016168;GO:0019684;GO:0031409;GO:0031967;GO:0031975;GO:0031976;GO:0031984;GO:0034357;GO:0042651;GO:…	K08909	4JMH7	C	sp|Q9SY97|LHCA3_ARATH Photosystem I chlorophyll a/b-binding protein 3-1, chloroplastic OS=Arabidopsis thaliana OX=3702 GN=LHCA3 PE=1 SV=1	XP_021631529.1 chlorophyll a-b binding protein 8, chloroplastic [Manihot esculenta] &gt;OAY32957.1 hypothetical protein MANES_13G058600 [Manihot esculenta]	GO:0006091//generation of precursor metabolites and energy;GO:0008150//biological_process;GO:0008152//metabolic process;GO:0009314//response to radiation;GO:0009416//response to light stimulus;GO:0009628//response to abiotic stimulus;GO:0009765//photosynthesis, light harvesting;GO:0009768//photosynthesis, light harvesting in photosystem I;GO:0009987//cellular process;GO:0015979//photosynthesis;GO…	GO:0005575//cellular_component;GO:0005622//intracellular anatomical structure;GO:0005623//obsolete cell;GO:0005737//cytoplasm;GO:0009507//chloroplast;GO:0009526//plastid envelope;GO:0009532//plastid stroma;GO:0009534//chloroplast thylakoid;GO:0009535//chloroplast thylakoid membrane;GO:0009536//plastid;GO:0009570//chloroplast stroma;GO:0009579//thylakoid;GO:0009941//chloroplast envelope;GO:0010287…	GO:0003674//molecular_function;GO:0005488//binding;GO:0016168//chlorophyll binding;GO:0031409//pigment binding;GO:0043167//ion binding;GO:0043168//anion binding;GO:0046906//tetrapyrrole binding;GO:0048037//obsolete cofactor binding;GO:0097159//organic cyclic compound binding;GO:1901363//heterocyclic compound binding;	ko00196(Photosynthesis - antenna proteins)
LOC131167774	1669.1	2503.97	834.231	0.333163	-1.5857	0.00067088	0.0300131	NC_080427.1	32868973	32871821	-	1982	LOC131167774	GO:0000003;GO:0000151;GO:0001101;GO:0002218;GO:0002252;GO:0002253;GO:0002376;GO:0002682;GO:0002684;GO:0003002;GO:0003006;GO:0003674;GO:0005488;GO:0005515;GO:0005575;GO:0005622;GO:0005623;GO:0005634;GO:0005737;GO:0006508;GO:0006511;GO:0006807;GO:0006950;GO:0006952;GO:0006955;GO:0007154;GO:0007165;GO:0007275;GO:0007389;GO:0008150;GO:0008152;GO:0009056;GO:0009057;GO:0009605;GO:0009607;GO:0009617;GO:…	K14508	3GEU8	S	sp|Q9ZVC2|NPR5_ARATH Regulatory protein NPR5 OS=Arabidopsis thaliana OX=3702 GN=NPR5 PE=1 SV=1	XP_015900599.1 regulatory protein NPR5-like isoform X1 [Ziziphus jujuba]	GO:0000003//reproduction;GO:0001101//response to acid chemical;GO:0002218//activation of innate immune response;GO:0002252//immune effector process;GO:0002253//activation of immune response;GO:0002376//immune system process;GO:0002682//regulation of immune system process;GO:0002684//positive regulation of immune system process;GO:0003002//regionalization;GO:0003006//developmental process involved…	GO:0000151//ubiquitin ligase complex;GO:0005575//cellular_component;GO:0005622//intracellular anatomical structure;GO:0005623//obsolete cell;GO:0005634//nucleus;GO:0005737//cytoplasm;GO:0019005//SCF ubiquitin ligase complex;GO:0031461//cullin-RING ubiquitin ligase complex;GO:0032991//protein-containing complex;GO:0043226//organelle;GO:0043227//membrane-bounded organelle;GO:0043229//intracellular …	GO:0003674//molecular_function;GO:0005488//binding;GO:0005515//protein binding;GO:0019899//enzyme binding;GO:0031625//ubiquitin protein ligase binding;GO:0044389//ubiquitin-like protein ligase binding;	ko04075(Plant hormone signal transduction)
LOC131157901	259.456	132.324	386.587	2.92152	1.54672	0.000671936	0.0300131	NC_080422.1	108386855	108387790	+	936	LOC131157901	-	-	3GMAJ	-	-	RVX05256.1 hypothetical protein CK203_020149 [Vitis vinifera]	-	-	-	-
LOC131166932	6674.23	2335.45	11013	4.71557	2.23743	0.000675447	0.0300968	NC_080426.1	47040951	47045395	+	1764	LOC131166932	-	-	3G9HA	G	sp|A7PZL3|PGLR_VITVI Probable polygalacturonase OS=Vitis vinifera OX=29760 GN=GSVIVT00026920001 PE=1 SV=1	KAF3965351.1 hypothetical protein CMV_010457 [Castanea mollissima]	-	-	-	-
LOC131168202	2613.83	1703.6	3524.06	2.06859	1.04865	0.000680416	0.0302447	NC_080427.1	89284265	89286454	+	2097	LOC131168202	-	-	4JFIB	S	-	XP_034694442.1 uncharacterized protein LOC117920879 [Vitis riparia]	-	-	-	-
LOC131166051	63.8005	106.066	21.5347	0.203031	-2.30023	0.000688181	0.030516	NC_080426.1	90833959	90835282	+	1245	LOC131166051	GO:0003674;GO:0003824;GO:0004497;GO:0006629;GO:0006694;GO:0007275;GO:0008150;GO:0008152;GO:0008202;GO:0008610;GO:0009058;GO:0010268;GO:0010817;GO:0016125;GO:0016128;GO:0016129;GO:0016131;GO:0016132;GO:0016134;GO:0016135;GO:0016137;GO:0016138;GO:0016491;GO:0016705;GO:0016709;GO:0032501;GO:0032502;GO:0042445;GO:0042446;GO:0042592;GO:0044238;GO:0048856;GO:0048878;GO:0055088;GO:0055114;GO:0065007;GO:…	-	3G825	Q	sp|F6H9N6|C7A15_VITVI Beta-amyrin 28-monooxygenase OS=Vitis vinifera OX=29760 GN=CYP716A15 PE=1 SV=1	XP_034699586.1 beta-amyrin 28-monooxygenase-like [Vitis riparia]	GO:0006629//lipid metabolic process;GO:0006694//steroid biosynthetic process;GO:0007275//multicellular organism development;GO:0008150//biological_process;GO:0008152//metabolic process;GO:0008202//steroid metabolic process;GO:0008610//lipid biosynthetic process;GO:0009058//biosynthetic process;GO:0010268//brassinosteroid homeostasis;GO:0010817//regulation of hormone levels;GO:0016125//sterol meta…	-	GO:0003674//molecular_function;GO:0003824//catalytic activity;GO:0004497//monooxygenase activity;GO:0016491//oxidoreductase activity;GO:0016705//oxidoreductase activity, acting on paired donors, with incorporation or reduction of molecular oxygen;GO:0016709//oxidoreductase activity, acting on paired donors, with incorporation or reduction of molecular oxygen, NAD(P)H as one donor, and incorporati…	-
LOC131167009	1154.93	546.507	1763.36	3.22659	1.69001	0.00069799	0.0308764	NC_080426.1	5205395	5207443	-	2049	LOC131167009	-	-	3G8TJ	S	sp|Q9SND9|Y3028_ARATH Uncharacterized acetyltransferase At3g50280 OS=Arabidopsis thaliana OX=3702 GN=At3g50280 PE=3 SV=1	KZV36742.1 BAHD acyltransferase DCR-like [Dorcoceras hygrometricum]	-	-	-	-
LOC131157590	204.506	334.971	74.0402	0.221035	-2.17766	0.000702159	0.0309862	NC_080417.1	119957081	119958344	+	1144	LOC131157590	-	-	3GC04	Q	sp|H9BFQ0|TPRL1_ERYCB Tropinone reductase-like 1 OS=Erythroxylum coca OX=289672 PE=2 SV=1	XP_002275768.1 PREDICTED: tropinone reductase-like 1 [Vitis vinifera]	-	-	-	-
LOC131149404	373.137	239.396	506.878	2.11732	1.08224	0.000706006	0.0310797	NC_080418.1	22328511	22331301	+	1516	LOC131149404	GO:0003674;GO:0003700;GO:0005575;GO:0005622;GO:0005623;GO:0005634;GO:0005730;GO:0006355;GO:0008150;GO:0009889;GO:0010468;GO:0010556;GO:0019219;GO:0019222;GO:0031323;GO:0031326;GO:0031974;GO:0031981;GO:0043226;GO:0043227;GO:0043228;GO:0043229;GO:0043231;GO:0043232;GO:0043233;GO:0044422;GO:0044424;GO:0044428;GO:0044446;GO:0044464;GO:0050789;GO:0050794;GO:0051171;GO:0051252;GO:0060255;GO:0065007;GO:…	-	3G9ZJ	K	sp|Q84TE9|DOF53_ARATH Dof zinc finger protein DOF5.3 OS=Arabidopsis thaliana OX=3702 GN=DOF5.3 PE=2 SV=1	XP_002532252.2 dof zinc finger protein DOF2.1 [Ricinus communis]	GO:0006355//regulation of transcription, DNA-templated;GO:0008150//biological_process;GO:0009889//regulation of biosynthetic process;GO:0010468//regulation of gene expression;GO:0010556//regulation of macromolecule biosynthetic process;GO:0019219//regulation of nucleobase-containing compound metabolic process;GO:0019222//regulation of metabolic process;GO:0031323//regulation of cellular metabolic…	GO:0005575//cellular_component;GO:0005622//intracellular anatomical structure;GO:0005623//obsolete cell;GO:0005634//nucleus;GO:0005730//nucleolus;GO:0031974//membrane-enclosed lumen;GO:0031981//nuclear lumen;GO:0043226//organelle;GO:0043227//membrane-bounded organelle;GO:0043228//non-membrane-bounded organelle;GO:0043229//intracellular organelle;GO:0043231//intracellular membrane-bounded organell…	GO:0003674//molecular_function;GO:0003700//DNA-binding transcription factor activity;GO:0140110//transcription regulator activity;	-
LOC131167734	1377.51	888.246	1866.77	2.10163	1.07151	0.000709357	0.0310797	NC_080427.1	45349147	45352490	-	1207	LOC131167734	-	-	3G740	Q	sp|Q9SCU0|SDR2A_ARATH Short-chain dehydrogenase reductase 2a OS=Arabidopsis thaliana OX=3702 GN=SDR2a PE=3 SV=1	XP_002275647.1 PREDICTED: secoisolariciresinol dehydrogenase [Vitis vinifera] &gt;CBI21286.3 unnamed protein product, partial [Vitis vinifera]	-	-	-	-
LOC131166045	8301.96	11970	4633.93	0.387128	-1.36912	0.000752275	0.0327257	NC_080426.1	20088332	20096252	-	692	LOC131166045	-	K07213	4JQMJ	P	sp|Q94BT9|ATOX1_ARATH Copper transport protein ATX1 OS=Arabidopsis thaliana OX=3702 GN=ATX1 PE=1 SV=2	XP_021656337.1 copper transport protein ATX1-like [Hevea brasiliensis] &gt;KAF2318363.1 hypothetical protein GH714_006032 [Hevea brasiliensis] &gt;KAF2318370.1 hypothetical protein GH714_006180 [Hevea brasiliensis]	-	-	-	-
LOC131159376	2174.28	1102.17	3246.39	2.94546	1.55849	0.000758319	0.0329107	NC_080423.1	57967303	57969432	-	2130	LOC131159376	-	-	3GJ9M	S	-	KAF8413433.1 hypothetical protein HHK36_001416 [Tetracentron sinense]	-	-	-	-
LOC131168122	1257.5	377.122	2137.88	5.66894	2.50308	0.000773933	0.0332795	NC_080427.1	62990813	62994184	-	2270	LOC131168122	GO:0003674;GO:0003824;GO:0004439;GO:0006629;GO:0006644;GO:0006650;GO:0006793;GO:0006796;GO:0008150;GO:0008152;GO:0009987;GO:0016311;GO:0016787;GO:0016788;GO:0016791;GO:0019637;GO:0030258;GO:0034485;GO:0034593;GO:0034594;GO:0034595;GO:0042578;GO:0044237;GO:0044238;GO:0044255;GO:0046486;GO:0046488;GO:0046839;GO:0046856;GO:0052866;GO:0071704;GO:0106019	-	3GGFY	U	sp|Q0WT19|IP5P8_ARATH Type I inositol polyphosphate 5-phosphatase 8 OS=Arabidopsis thaliana OX=3702 GN=IP5P8 PE=2 SV=1	XP_015573613.1 type IV inositol polyphosphate 5-phosphatase 7 [Ricinus communis]	GO:0006629//lipid metabolic process;GO:0006644//phospholipid metabolic process;GO:0006650//glycerophospholipid metabolic process;GO:0006793//phosphorus metabolic process;GO:0006796//phosphate-containing compound metabolic process;GO:0008150//biological_process;GO:0008152//metabolic process;GO:0009987//cellular process;GO:0016311//dephosphorylation;GO:0019637//organophosphate metabolic process;GO:…	-	GO:0003674//molecular_function;GO:0003824//catalytic activity;GO:0004439//phosphatidylinositol-4,5-bisphosphate 5-phosphatase activity;GO:0016787//hydrolase activity;GO:0016788//hydrolase activity, acting on ester bonds;GO:0016791//phosphatase activity;GO:0034485//phosphatidylinositol-3,4,5-trisphosphate 5-phosphatase activity;GO:0034593//phosphatidylinositol bisphosphate phosphatase activity;GO:…	-
LOC131157713	134.431	71.5498	197.312	2.75768	1.46346	0.000785452	0.03369	NC_080422.1	1245493	1245825	-	333	LOC131157713	-	-	4JVDF	-	-	KAF3972497.1 hypothetical protein CMV_003998 [Castanea mollissima]	-	-	-	-
LOC131156442	139.298	206.166	72.4301	0.351319	-1.50914	0.000790404	0.0338234	NC_080421.1	7265367	7270838	-	2356	LOC131156442	-	K01179	3GABC	G	sp|Q93YQ7|GUN24_ARATH Endoglucanase 24 OS=Arabidopsis thaliana OX=3702 GN=At4g39010 PE=2 SV=1	XP_034681436.1 endoglucanase 24-like [Vitis riparia]	-	-	-	ko00500(Starch and sucrose metabolism)
LOC131150263	2848.28	1594	4102.57	2.57376	1.36388	0.00079916	0.0340689	NC_080419.1	116859632	116862153	+	2522	LOC131150263	-	-	4JFAE	L	sp|Q9M2U3|ALPL_ARATH Protein ALP1-like OS=Arabidopsis thaliana OX=3702 GN=At3g55350 PE=2 SV=1	XP_021652186.1 protein ALP1-like [Hevea brasiliensis]	-	-	-	-
LOC131152393	1997.92	585.446	3410.39	5.82527	2.54233	0.000802085	0.0340689	NC_080417.1	68951454	68952537	+	1084	LOC131152393	-	-	3GJ8A	S	-	KAF5961046.1 hypothetical protein HYC85_002255 [Camellia sinensis]	-	-	-	-
LOC131156674	454.685	299.725	609.644	2.03401	1.02433	0.00080374	0.0340689	NC_080421.1	28854575	28857805	+	1910	LOC131156674	-	K19861	3GN0T	S	sp|Q3ZPN4|ACMAT_VITLA Methanol O-anthraniloyltransferase OS=Vitis labrusca OX=103355 GN=AMAT PE=1 SV=1	XP_034704219.1 methanol O-anthraniloyltransferase-like [Vitis riparia]	-	-	-	-
LOC131143967	1269.19	2486.92	51.4657	0.0206946	-5.5946	0.000804378	0.0340689	NC_080428.1	64434847	64436618	+	778	LOC131143967	-	K06694	3HPBG	O	-	KAF2595234.1 hypothetical protein F2Q70_00042389 [Brassica cretica] &gt;KAF2605803.1 hypothetical protein F2Q68_00043156 [Brassica cretica]	-	-	-	-
LOC131146758	171.694	271.097	72.2905	0.266659	-1.90693	0.000805419	0.0340689	NC_080429.1	20628968	20629357	+	390	LOC131146758	-	-	44TRM	S	sp|P14009|14KD_DAUCA 14 kDa proline-rich protein DC2.15 OS=Daucus carota OX=4039 PE=2 SV=1	XP_022855931.1 14 kDa proline-rich protein DC2.15-like [Olea europaea var. sylvestris] &gt;CAA2988665.1 Hypothetical predicted protein [Olea europaea subsp. europaea]	-	-	-	-
LOC131149433	272.48	163.421	381.539	2.3347	1.22324	0.000812075	0.0342714	NC_080418.1	110977278	110979761	+	1550	LOC131149433	GO:0003674;GO:0003676;GO:0003723;GO:0003824;GO:0004518;GO:0004519;GO:0004521;GO:0004525;GO:0004540;GO:0005488;GO:0005575;GO:0005622;GO:0005623;GO:0005634;GO:0005737;GO:0006139;GO:0006396;GO:0006725;GO:0006807;GO:0008150;GO:0008152;GO:0009892;GO:0009987;GO:0010033;GO:0010467;GO:0010468;GO:0010605;GO:0010608;GO:0010629;GO:0014070;GO:0016070;GO:0016246;GO:0016441;GO:0016442;GO:0016458;GO:0016787;GO:…	-	4JRP1	A	sp|Q69KJ0|RTL3_ORYSJ Ribonuclease 3-like protein 3 OS=Oryza sativa subsp. japonica OX=39947 GN=Os06g0358800 PE=2 SV=1	KAF9861559.1 hypothetical protein H0E87_012715 [Populus deltoides]	GO:0006139//nucleobase-containing compound metabolic process;GO:0006396//RNA processing;GO:0006725//cellular aromatic compound metabolic process;GO:0006807//nitrogen compound metabolic process;GO:0008150//biological_process;GO:0008152//metabolic process;GO:0009892//negative regulation of metabolic process;GO:0009987//cellular process;GO:0010033//response to organic substance;GO:0010467//gene expr…	GO:0005575//cellular_component;GO:0005622//intracellular anatomical structure;GO:0005623//obsolete cell;GO:0005634//nucleus;GO:0005737//cytoplasm;GO:0016442//RISC complex;GO:0031332//RNAi effector complex;GO:0032991//protein-containing complex;GO:0043226//organelle;GO:0043227//membrane-bounded organelle;GO:0043229//intracellular organelle;GO:0043231//intracellular membrane-bounded organelle;GO:00…	GO:0003674//molecular_function;GO:0003676//nucleic acid binding;GO:0003723//RNA binding;GO:0003824//catalytic activity;GO:0004518//nuclease activity;GO:0004519//endonuclease activity;GO:0004521//endoribonuclease activity;GO:0004525//ribonuclease III activity;GO:0004540//ribonuclease activity;GO:0005488//binding;GO:0016787//hydrolase activity;GO:0016788//hydrolase activity, acting on ester bonds;G…	-
LOC131154100	306.369	53.5275	559.21	10.4472	3.38504	0.000820158	0.0345148	NC_080417.1	17121252	17122788	-	1537	LOC131154100	GO:0000226;GO:0001932;GO:0001934;GO:0003674;GO:0003824;GO:0004672;GO:0004674;GO:0005575;GO:0005576;GO:0005622;GO:0005623;GO:0005737;GO:0005938;GO:0006464;GO:0006468;GO:0006793;GO:0006796;GO:0006807;GO:0006950;GO:0006996;GO:0007010;GO:0007017;GO:0007154;GO:0007165;GO:0007346;GO:0008150;GO:0008152;GO:0009653;GO:0009893;GO:0009987;GO:0010562;GO:0010604;GO:0016043;GO:0016301;GO:0016310;GO:0016740;GO:…	-	4JK8S	T	sp|Q9SND6|M3K20_ARATH Mitogen-activated protein kinase kinase kinase 20 OS=Arabidopsis thaliana OX=3702 GN=MAPKKK20 PE=1 SV=1	KAE7999622.1 hypothetical protein FH972_004030 [Carpinus fangiana]	GO:0000226//microtubule cytoskeleton organization;GO:0001932//regulation of protein phosphorylation;GO:0001934//positive regulation of protein phosphorylation;GO:0006464//cellular protein modification process;GO:0006468//protein phosphorylation;GO:0006793//phosphorus metabolic process;GO:0006796//phosphate-containing compound metabolic process;GO:0006807//nitrogen compound metabolic process;GO:00…	GO:0005575//cellular_component;GO:0005576//extracellular region;GO:0005622//intracellular anatomical structure;GO:0005623//obsolete cell;GO:0005737//cytoplasm;GO:0005938//cell cortex;GO:0044424//obsolete intracellular part;GO:0044444//obsolete cytoplasmic part;GO:0044464//obsolete cell part;GO:0048046//apoplast;GO:0071944//cell periphery;GO:0099568//cytoplasmic region;	GO:0003674//molecular_function;GO:0003824//catalytic activity;GO:0004672//protein kinase activity;GO:0004674//protein serine/threonine kinase activity;GO:0016301//kinase activity;GO:0016740//transferase activity;GO:0016772//transferase activity, transferring phosphorus-containing groups;GO:0016773//phosphotransferase activity, alcohol group as acceptor;GO:0140096//catalytic activity, acting on a …	-
LOC131163599	143.321	206.549	80.0931	0.387769	-1.36673	0.000821602	0.0345148	NC_080425.1	42167251	42250716	-	2131	LOC131163599	GO:0005575;GO:0005623;GO:0005886;GO:0006950;GO:0006952;GO:0008150;GO:0016020;GO:0044464;GO:0050896;GO:0071944	K08472	4JI9T	G	sp|O23693|MLO4_ARATH MLO-like protein 4 OS=Arabidopsis thaliana OX=3702 GN=MLO4 PE=2 SV=2	PSS02882.1 MLO-like protein [Actinidia chinensis var. chinensis]	GO:0006950//response to stress;GO:0006952//defense response;GO:0008150//biological_process;GO:0050896//response to stimulus;	GO:0005575//cellular_component;GO:0005623//obsolete cell;GO:0005886//plasma membrane;GO:0016020//membrane;GO:0044464//obsolete cell part;GO:0071944//cell periphery;	-	-
LOC131162677	407.529	547.457	267.6	0.488806	-1.03267	0.000832649	0.034899	NC_080424.1	97678337	97709138	-	2282	LOC131162677	GO:0000003;GO:0000226;GO:0003006;GO:0003674;GO:0005215;GO:0005319;GO:0005548;GO:0005575;GO:0005622;GO:0005623;GO:0005628;GO:0005634;GO:0005886;GO:0006810;GO:0006811;GO:0006820;GO:0006869;GO:0006996;GO:0007010;GO:0007017;GO:0007049;GO:0008150;GO:0008525;GO:0008526;GO:0009653;GO:0009987;GO:0010876;GO:0010927;GO:0015711;GO:0015748;GO:0015914;GO:0016020;GO:0016043;GO:0016192;GO:0019953;GO:0022402;GO:…	-	3G72N	I	sp|F4IHJ0|SFH8_ARATH Phosphatidylinositol/phosphatidylcholine transfer protein SFH8 OS=Arabidopsis thaliana OX=3702 GN=SFH8 PE=2 SV=1	OVA18763.1 Cellular retinaldehyde binding/alpha-tocopherol transport [Macleaya cordata]	GO:0000003//reproduction;GO:0000226//microtubule cytoskeleton organization;GO:0003006//developmental process involved in reproduction;GO:0006810//transport;GO:0006811//ion transport;GO:0006820//anion transport;GO:0006869//lipid transport;GO:0006996//organelle organization;GO:0007010//cytoskeleton organization;GO:0007017//microtubule-based process;GO:0007049//cell cycle;GO:0008150//biological_proc…	GO:0005575//cellular_component;GO:0005622//intracellular anatomical structure;GO:0005623//obsolete cell;GO:0005628//prospore membrane;GO:0005634//nucleus;GO:0005886//plasma membrane;GO:0016020//membrane;GO:0030427//site of polarized growth;GO:0032153//cell division site;GO:0035838//growing cell tip;GO:0042763//intracellular immature spore;GO:0042764//ascospore-type prospore;GO:0043226//organelle;…	GO:0003674//molecular_function;GO:0005215//transporter activity;GO:0005319//lipid transporter activity;GO:0005548//phospholipid transporter activity;GO:0008525//phosphatidylcholine transporter activity;GO:0008526//phosphatidylinositol transfer activity;	-
LOC131166246	8260.29	11705.1	4815.52	0.411405	-1.28137	0.000839285	0.0350462	NC_080417.1	89472976	89474705	-	1601	LOC131166246	-	-	4JRBJ	S	sp|O82015|LIGV1_LIGVU Major pollen allergen Lig v 1 OS=Ligustrum vulgare OX=13597 PE=1 SV=2	RDX70082.1 hypothetical protein CR513_50707 [Mucuna pruriens]	-	-	-	-
LOC131149535	1105.88	315.043	1896.73	6.02053	2.58989	0.000839979	0.0350462	NC_080417.1	145386638	145395103	-	1128	LOC131149535	-	K04125	3GDSX	Q	sp|O49561|G2OX8_ARATH Gibberellin 2-beta-dioxygenase 8 OS=Arabidopsis thaliana OX=3702 GN=GA2OX8 PE=1 SV=2	XP_010240927.1 PREDICTED: gibberellin 2-beta-dioxygenase 8-like [Nelumbo nucifera] &gt;XP_010240928.1 PREDICTED: gibberellin 2-beta-dioxygenase 8-like [Nelumbo nucifera] &gt;DAD20578.1 TPA_asm: hypothetical protein HUJ06_022041 [Nelumbo nucifera]	-	-	-	ko00904(Diterpenoid biosynthesis)
LOC131167000	4246.61	2063.33	6429.89	3.11626	1.63982	0.000842643	0.0350776	NC_080426.1	5017289	5019279	+	1991	LOC131167000	-	-	3GAWN	S	sp|O04203|HSPR2_ARATH Nematode resistance protein-like HSPRO2 OS=Arabidopsis thaliana OX=3702 GN=HSPRO2 PE=1 SV=1	KAF8402685.1 hypothetical protein HHK36_010774 [Tetracentron sinense]	-	-	-	-
LOC131148775	4456.16	2849.85	6062.48	2.1273	1.08902	0.000864193	0.0355541	NC_080418.1	103098192	103101623	+	2012	LOC131148775	-	-	3GBYG	T	sp|Q9FKH6|B561P_ARATH Cytochrome b561 and DOMON domain-containing protein At5g35735 OS=Arabidopsis thaliana OX=3702 GN=At5g35735 PE=2 SV=1	KAA8526577.1 hypothetical protein F0562_008220 [Nyssa sinensis]	-	-	-	-
LOC131159866	15083.6	7823.26	22344	2.8561	1.51405	0.000866365	0.0355541	NC_080423.1	86297537	86306185	+	2002	LOC131159866	-	-	4JM4V	S	sp|B9DFK5|RETIC_ARATH Protein RETICULATA, chloroplastic OS=Arabidopsis thaliana OX=3702 GN=RE PE=1 SV=1	XP_008240258.1 PREDICTED: protein RETICULATA, chloroplastic [Prunus mume] &gt;XP_008240266.1 PREDICTED: protein RETICULATA, chloroplastic [Prunus mume]	-	-	-	-
LOC131147639	2737.56	1621.69	3853.42	2.37617	1.24864	0.000867646	0.0355541	NC_080418.1	10600818	10602698	+	1881	LOC131147639	GO:0000003;GO:0000209;GO:0000902;GO:0000904;GO:0001101;GO:0003006;GO:0003674;GO:0003824;GO:0004842;GO:0005575;GO:0005622;GO:0005623;GO:0005634;GO:0005737;GO:0006464;GO:0006508;GO:0006511;GO:0006807;GO:0006950;GO:0007275;GO:0008150;GO:0008152;GO:0009056;GO:0009057;GO:0009414;GO:0009415;GO:0009628;GO:0009653;GO:0009719;GO:0009725;GO:0009737;GO:0009791;GO:0009826;GO:0009888;GO:0009987;GO:0010026;GO:…	K11982	3GD8C	O	sp|Q940T5|RDUF2_ARATH E3 ubiquitin-protein ligase RDUF2 OS=Arabidopsis thaliana OX=3702 GN=DURF2 PE=1 SV=1	XP_002283212.1 PREDICTED: E3 ubiquitin-protein ligase RDUF1 [Vitis vinifera] &gt;XP_034687346.1 E3 ubiquitin-protein ligase RDUF1 [Vitis riparia]	GO:0000003//reproduction;GO:0000209//protein polyubiquitination;GO:0000902//cell morphogenesis;GO:0000904//cell morphogenesis involved in differentiation;GO:0001101//response to acid chemical;GO:0003006//developmental process involved in reproduction;GO:0006464//cellular protein modification process;GO:0006508//proteolysis;GO:0006511//ubiquitin-dependent protein catabolic process;GO:0006807//nitr…	GO:0005575//cellular_component;GO:0005622//intracellular anatomical structure;GO:0005623//obsolete cell;GO:0005634//nucleus;GO:0005737//cytoplasm;GO:0043226//organelle;GO:0043227//membrane-bounded organelle;GO:0043229//intracellular organelle;GO:0043231//intracellular membrane-bounded organelle;GO:0044424//obsolete intracellular part;GO:0044464//obsolete cell part;	GO:0003674//molecular_function;GO:0003824//catalytic activity;GO:0004842//ubiquitin-protein transferase activity;GO:0016740//transferase activity;GO:0019787//ubiquitin-like protein transferase activity;GO:0061630//ubiquitin protein ligase activity;GO:0061659//ubiquitin-like protein ligase activity;GO:0140096//catalytic activity, acting on a protein;	-
LOC131160920	6671.03	1795.82	11546.2	6.42949	2.68471	0.000886648	0.0361713	NC_080423.1	88192491	88193102	+	612	LOC131160920	GO:0005575;GO:0005618;GO:0005623;GO:0030312;GO:0044464;GO:0071944	-	3G9IV	S	sp|Q652P9|GL93_ORYSJ Germin-like protein 9-3 OS=Oryza sativa subsp. japonica OX=39947 GN=Os09g0568700 PE=2 SV=1	KAA8516369.1 hypothetical protein F0562_016662 [Nyssa sinensis]	-	GO:0005575//cellular_component;GO:0005618//cell wall;GO:0005623//obsolete cell;GO:0030312//external encapsulating structure;GO:0044464//obsolete cell part;GO:0071944//cell periphery;	-	-
LOC131149719	123.865	47.282	200.447	4.2394	2.08386	0.000899685	0.0366218	NC_080418.1	148751764	148753314	+	1551	LOC131149719	-	-	3G9C4	S	-	XP_040993586.1 transmembrane protein 45B-like [Juglans microcarpa x Juglans regia]	-	-	-	-
LOC131164399	36.9378	61.3755	12.5	0.203664	-2.29574	0.000905586	0.0366992	NC_080425.1	73343531	73345632	+	1674	LOC131164399	-	-	4JEYF	K	sp|O82117|CO3_ORYSJ Zinc finger protein CO3 OS=Oryza sativa subsp. japonica OX=39947 GN=CO3 PE=2 SV=1	KAF3448594.1 hypothetical protein FNV43_RR09307 [Rhamnella rubrinervis]	-	-	-	-
LOC131146598	229.58	317.996	141.165	0.443921	-1.17163	0.000933049	0.0377289	NC_080429.1	22612855	22613802	-	948	LOC131146598	-	-	3KQTW	K	sp|Q8LBQ7|ERF34_ARATH Ethylene-responsive transcription factor ERF034 OS=Arabidopsis thaliana OX=3702 GN=ERF034 PE=2 SV=2	RWW03839.1 hypothetical protein GW17_00032971 [Ensete ventricosum] &gt;RWW78495.1 hypothetical protein BHE74_00013275 [Ensete ventricosum] &gt;RZR88550.1 hypothetical protein BHM03_00016151 [Ensete ventricosum]	-	-	-	-
LOC131163548	73.7286	141.284	6.17336	0.0436947	-4.5164	0.000938181	0.0378376	NC_080425.1	86022115	86025924	+	690	LOC131163548	GO:0000981;GO:0000988;GO:0000989;GO:0001067;GO:0001076;GO:0001134;GO:0001135;GO:0003674;GO:0003676;GO:0003677;GO:0003700;GO:0005488;GO:0005575;GO:0005622;GO:0005623;GO:0005634;GO:0006082;GO:0006355;GO:0006357;GO:0006629;GO:0006631;GO:0006633;GO:0006725;GO:0006950;GO:0006970;GO:0008150;GO:0008152;GO:0008610;GO:0009058;GO:0009628;GO:0009698;GO:0009699;GO:0009889;GO:0009987;GO:0010023;GO:0010468;GO:…	K09422	3GAZ6	K	sp|A0A2R6PN00|MY123_ACTCC Transcription factor MYB123 OS=Actinidia chinensis var. chinensis OX=1590841 GN=MYB123 PE=1 SV=1	RVX16926.1 Transcription factor MYB3 [Vitis vinifera]	GO:0006082//organic acid metabolic process;GO:0006355//regulation of transcription, DNA-templated;GO:0006357//regulation of transcription by RNA polymerase II;GO:0006629//lipid metabolic process;GO:0006631//fatty acid metabolic process;GO:0006633//fatty acid biosynthetic process;GO:0006725//cellular aromatic compound metabolic process;GO:0006950//response to stress;GO:0006970//response to osmotic…	GO:0005575//cellular_component;GO:0005622//intracellular anatomical structure;GO:0005623//obsolete cell;GO:0005634//nucleus;GO:0043226//organelle;GO:0043227//membrane-bounded organelle;GO:0043229//intracellular organelle;GO:0043231//intracellular membrane-bounded organelle;GO:0044424//obsolete intracellular part;GO:0044464//obsolete cell part;	GO:0000981//DNA-binding transcription factor activity, RNA polymerase II-specific;GO:0000988//obsolete transcription factor activity, protein binding;GO:0000989//obsolete transcription factor activity, transcription factor binding;GO:0001067//transcription regulatory region nucleic acid binding;GO:0001076//obsolete transcription factor activity, RNA polymerase II transcription factor binding;GO:0…	-
LOC131147745	3526.51	5122.91	1930.11	0.376761	-1.40828	0.00095472	0.0383518	NC_080418.1	1558265	1560250	+	1164	LOC131147745	GO:0005575;GO:0005618;GO:0005623;GO:0006949;GO:0008150;GO:0009653;GO:0009987;GO:0016020;GO:0030312;GO:0032502;GO:0044464;GO:0048646;GO:0048856;GO:0071944	-	3GXCJ	S	sp|O22874|EXPA8_ARATH Expansin-A8 OS=Arabidopsis thaliana OX=3702 GN=EXPA8 PE=2 SV=1	KAG2669828.1 hypothetical protein I3760_14G052600 [Carya illinoinensis] &gt;KAG6628980.1 hypothetical protein CIPAW_14G051000 [Carya illinoinensis] &gt;KAG6677939.1 hypothetical protein I3842_14G053500 [Carya illinoinensis]	GO:0006949//syncytium formation;GO:0008150//biological_process;GO:0009653//anatomical structure morphogenesis;GO:0009987//cellular process;GO:0032502//developmental process;GO:0048646//anatomical structure formation involved in morphogenesis;GO:0048856//anatomical structure development;	GO:0005575//cellular_component;GO:0005618//cell wall;GO:0005623//obsolete cell;GO:0016020//membrane;GO:0030312//external encapsulating structure;GO:0044464//obsolete cell part;GO:0071944//cell periphery;	-	-
LOC131160455	1301.98	651.436	1952.52	2.99725	1.58364	0.000959584	0.038463	NC_080423.1	104779005	104783236	-	1698	LOC131160455	GO:0000151;GO:0000302;GO:0001101;GO:0003674;GO:0005488;GO:0005515;GO:0005516;GO:0005575;GO:0005622;GO:0005623;GO:0005634;GO:0005737;GO:0006355;GO:0006508;GO:0006511;GO:0006807;GO:0006950;GO:0006970;GO:0006979;GO:0007154;GO:0007165;GO:0007275;GO:0007623;GO:0008150;GO:0008152;GO:0009056;GO:0009057;GO:0009266;GO:0009409;GO:0009553;GO:0009555;GO:0009611;GO:0009628;GO:0009636;GO:0009651;GO:0009719;GO:…	-	3G7YY	K	sp|Q94BN0|BT2_ARATH BTB/POZ and TAZ domain-containing protein 2 OS=Arabidopsis thaliana OX=3702 GN=BT2 PE=1 SV=1	XP_040987398.1 BTB/POZ and TAZ domain-containing protein 1 [Juglans microcarpa x Juglans regia]	GO:0000302//response to reactive oxygen species;GO:0001101//response to acid chemical;GO:0006355//regulation of transcription, DNA-templated;GO:0006508//proteolysis;GO:0006511//ubiquitin-dependent protein catabolic process;GO:0006807//nitrogen compound metabolic process;GO:0006950//response to stress;GO:0006970//response to osmotic stress;GO:0006979//response to oxidative stress;GO:0007154//cell …	GO:0000151//ubiquitin ligase complex;GO:0005575//cellular_component;GO:0005622//intracellular anatomical structure;GO:0005623//obsolete cell;GO:0005634//nucleus;GO:0005737//cytoplasm;GO:0019005//SCF ubiquitin ligase complex;GO:0031461//cullin-RING ubiquitin ligase complex;GO:0032991//protein-containing complex;GO:0043226//organelle;GO:0043227//membrane-bounded organelle;GO:0043229//intracellular …	GO:0003674//molecular_function;GO:0005488//binding;GO:0005515//protein binding;GO:0005516//calmodulin binding;GO:0019899//enzyme binding;GO:0031625//ubiquitin protein ligase binding;GO:0044389//ubiquitin-like protein ligase binding;	-
[truncated: 678 more rows]

## Sheet: S1N_R vs S1H_R DEGs
Table S7 Differentially expressed genes (DEGs) identified between the S1N_R and S1H_R groups
id	baseMean	baseMean_S1N_R	baseMean_S1H_R	foldChange(S1H_R/S1N_R)	log2FoldChange	pval	padj	Chromosome	Start Site	End Site	Direction	Length	Name	GO	KEGG	eggNOG	eggNOG_Category	Swissprot	Description	BP	CC	MF	Pathway
LOC131152275	112825	206217	19432	0.0942305	-3.40766	9.39519e-51	1.71021e-46	NC_080419.1	72094188	72096253	+	1300	LOC131152275	-	K20547	3G9NC	U	sp|P86473|CHIT_ACTCC Endochitinase OS=Actinidia chinensis var. chinensis OX=1590841 GN=CEY00_Acc04863 PE=1 SV=2	RWR90603.1 class I chitinase [Cinnamomum micranthum f. kanehirae]	-	-	-	ko04016(MAPK signaling pathway - plant);ko00520(Amino sugar and nucleotide sugar metabolism)
[truncated: 1,093 more rows]
